# Supplementary material for: Genome of Rhizobium leucaenae strains CFN 299T and CPAO 29.8: searching for genes related to a successful symbiotic performance under stressful conditions
Source: BMC Genomics. 2016 Aug 2;17:534. doi: 10.1186/s12864-016-2859-z (PMC4971678; doi:10.1186/s12864-016-2859-z)
Supplement: Additional file 1: Table S1. — Genome annotation of Rhizobium leucaenae strain CFN 299T and correspondence with CDS of strain CPAO 29.8 and other related rhizobial genomes. Based on RAST and manual curation. (XLSX 3313 kb) [file 12864_2016_2859_MOESM1_ESM.xlsx]

## Sheet: CFN299
Replicon	contig	start	stop	strand	RAST_Gene	type	length(nt)	Gene	Product	RAST_Subsystem	Ortologue in R. leucaenae CPAO29.8	Ortologue in R. tropici CIAT899	Ortologue in R. freirei PRF81	Ortologue in R. rhizogenes K84	Ortologue in R. etli CFN42	Ortologue in R. etli Mim1	Ortologue in R. phaseoli CIAT652	Ortologue in R. leguminosarum 3841	Ortologue in R. grahamii CCGE502	Ortologue in R. mesoamericanum STM3625	Ortologue in A. fabrum C58	Ortologue in S. meliloti 1021	Ortologue in Sinorhizobium sp. NGR234	Ortologue in S. fredii HH103
	NODE_1	250	1776	+	fig|6666666.93405.peg.1	CDS	1527		putative peptide ABC transporter, substrate-binding protein	ABC transporter dipeptide (TC 3.A.1.5.2), Bacterial Chemotaxis, cAMP signaling in bacteria	yes	yes	no	yes	yes	yes	yes	yes	yes	no	yes	no	no	no
	NODE_1	1834	2775	+	fig|6666666.93405.peg.2	CDS	942		putative peptide ABC transporter, permease protein	- none -	yes	yes	yes	yes	yes	yes	yes	yes	yes	no	yes	no	no	no
	NODE_1	2775	3644	+	fig|6666666.93405.peg.3	CDS	870		putative peptide ABC transporter, permease protein	ABC transporter dipeptide (TC 3.A.1.5.2)	yes	yes	yes	yes	yes	yes	yes	yes	yes	no	yes	no	no	no
	NODE_1	3648	4850	+	fig|6666666.93405.peg.4	CDS	1203		putative amidohydrolase	- none -	yes	yes	no	yes	yes	yes	yes	yes	yes	no	yes	no	no	no
	NODE_1	4991	5488	+	fig|6666666.93405.peg.5	CDS	498		endoribonuclease L-PSP	- none -	yes	yes	no	yes	yes	yes	yes	yes	yes	no	yes	no	no	no
	NODE_1	6343	5504	-	fig|6666666.93405.peg.6	CDS	840		LclR-like regulatory protein	Homogentisate pathway of aromatic compound degradation	yes	yes	no	yes	yes	yes	yes	yes	yes	no	yes	no	no	no
	NODE_1	6451	7650	+	fig|6666666.93405.peg.7	CDS	1200	selA	L-seryl-tRNA selenium transferase	- none -	yes	yes	no	yes	yes	yes	yes	yes	yes	no	yes	no	no	no
	NODE_1	7655	9505	+	fig|6666666.93405.peg.8	CDS	1851		putative peptide ABC transporter, ATP-binding protein	- none -	yes	yes	yes	yes	yes	yes	yes	yes	yes	yes	yes	yes	no	no
	NODE_1	9605	10525	+	fig|6666666.93405.peg.9	CDS	921		putative carboxylesterase	- none -	yes	yes	yes	yes	yes	yes	no	yes	no	no	no	yes	yes	yes
	NODE_1	12529	10526	-	fig|6666666.93405.peg.10	CDS	2004		peptidase S15	- none -	yes	yes	yes	yes	yes	yes	no	yes	no	no	no	yes	yes	yes
	NODE_1	14131	12551	-	fig|6666666.93405.peg.11	CDS	1581		extracellular solute-binding protein family 5	- none -	yes	yes	no	yes	yes	yes	no	no	no	no	no	yes	no	no
	NODE_1	14260	15045	+	fig|6666666.93405.peg.12	CDS	786		putative transcriptional regulator protein, Cro/CI family	- none -	yes	yes	no	yes	yes	yes	no	no	no	no	no	yes	no	no
	NODE_1	16736	15105	-	fig|6666666.93405.peg.13	CDS	1632	prbD	proline betaine ABC transporter, ATP-binding protein PrbD	Periplasmic-Binding-Protein-Dependent Transport System for &#945;-Glucosides	yes	yes	yes	yes	yes	yes	no	yes	no	no	no	yes	yes	yes
	NODE_1	17556	16729	-	fig|6666666.93405.peg.14	CDS	828	prbC	proline betaine ABC transporter, permease protein PrbC	ABC transporter dipeptide (TC 3.A.1.5.2)	yes	yes	yes	yes	yes	yes	no	yes	no	no	no	yes	yes	yes
	NODE_1	18560	17553	-	fig|6666666.93405.peg.15	CDS	1008	prbB	proline betaine ABC transporter, permease protein PrbB	- none -	yes	yes	yes	yes	yes	yes	no	yes	no	no	no	yes	yes	yes
	NODE_1	20247	18658	-	fig|6666666.93405.peg.16	CDS	1590	prbA	proline betaine ABC transporter, substrate-binding protein PrbA	ABC transporter oligopeptide (TC 3.A.1.5.1)	yes	yes	yes	yes	yes	yes	no	yes	no	no	no	yes	yes	yes
	NODE_1	21114	20371	-	fig|6666666.93405.peg.17	CDS	744	caiD	carnitinyl-CoA dehydratase (Crotonobetainyl-CoAhydratase)	Dehydrogenase complexes	yes	yes	yes	yes	yes	yes	no	yes	no	no	no	yes	yes	yes
	NODE_1	23217	21160	-	fig|6666666.93405.peg.18	CDS	2058		acyl-CoA synthetase (NDP forming)	Pyruvate metabolism II: acetyl-CoA, acetogenesis from pyruvate	yes	yes	yes	yes	yes	yes	no	yes	no	no	no	yes	yes	yes
	NODE_1	24382	23222	-	fig|6666666.93405.peg.19	CDS	1161		acyl-CoA dehydrogenase	- none -	yes	yes	yes	yes	yes	yes	no	yes	no	no	no	yes	yes	yes
	NODE_1	25882	24395	-	fig|6666666.93405.peg.20	CDS	1488		bifunctional 3-hydroxyacyl-CoA dehydrogenase/thioesterase	Acetyl-CoA fermentation to Butyrate, Butyrate metabolism cluster, Fatty acid metabolism cluster, Isoleucine degradation, Polyhydroxybutyrate metabolism, Valine degradation	yes	yes	yes	yes	yes	yes	no	yes	no	no	no	yes	yes	yes
	NODE_1	26792	25890	-	fig|6666666.93405.peg.21	CDS	903		hypothetical protein	- none -	yes	yes	yes	yes	yes	yes	no	yes	yes	yes	yes	yes	yes	yes
	NODE_1	26897	27886	+	fig|6666666.93405.peg.22	CDS	990		transcriptional regulator, AraC family	- none -	yes	yes	no	yes	yes	yes	no	yes	no	no	no	yes	yes	yes
	NODE_1	28742	27861	-	fig|6666666.93405.peg.23	CDS	882		transcriptional regulator, LysR family	CBSS-349102.4.peg.3442	yes	yes	no	yes	yes	yes	no	yes	no	no	no	no	no	no
	NODE_1	28853	29761	+	fig|6666666.93405.peg.24	CDS	909		hypothetical protein	- none -	yes	yes	no	yes	yes	yes	no	yes	no	no	no	no	no	no
	NODE_1	29974	30114	+	fig|6666666.93405.peg.25	CDS	141		hypothetical protein	- none -	yes	yes	no	no	no	no	no	no	no	no	no	no	no	no
	NODE_1	30971	30168	-	fig|6666666.93405.peg.26	CDS	804	thiD	phosphomethylpyrimidine kinase	- none -	yes	yes	yes	yes	yes	yes	yes	yes	yes	yes	no	no	no	no
	NODE_1	31102	30968	-	fig|6666666.93405.peg.27	CDS	135		hypothetical protein	- none -	no	no	no	no	no	no	no	no	no	no	no	no	no	no
	NODE_1	32774	31296	-	fig|6666666.93405.peg.28	CDS	1479		putative transport protein	- none -	yes	no	no	no	no	no	no	no	no	no	no	no	no	no
	NODE_1	32917	32771	-	fig|6666666.93405.peg.29	CDS	147		hypothetical protein	- none -	yes	no	no	no	no	no	no	no	no	no	no	no	no	no
	NODE_1	32968	33150	+	fig|6666666.93405.peg.30	CDS	183		hypothetical protein	- none -	yes	no	no	no	no	no	no	no	no	no	no	no	no	no
	NODE_1	33260	33406	+	fig|6666666.93405.peg.31	CDS	147		hypothetical protein	- none -	yes	yes	no	yes	no	no	no	no	no	no	no	no	no	no
	NODE_1	34041	35669	+	fig|6666666.93405.peg.32	CDS	1629		hypothetical protein	- none -	yes	yes	no	yes	no	no	no	no	no	no	no	no	no	no
	NODE_1	36291	35707	-	fig|6666666.93405.peg.33	CDS	585		Cobalt-zinc-cadmium resistance protein CzcD	Cobalt-zinc-cadmium resistance	yes	no	no	yes	no	no	no	no	no	no	no	no	no	no
	NODE_1	36609	38579	+	fig|6666666.93405.peg.34	CDS	1971		O-antigen acetylase	- none -	yes	no	no	no	no	no	no	no	no	yes	no	no	no	no
	NODE_1	40241	38634	-	fig|6666666.93405.peg.35	CDS	1608		putative major facilitator superfamily (MFS) drug efflux transporter	- none -	yes	yes	no	no	no	no	no	no	no	no	no	no	no	no
	NODE_1	41475	40243	-	fig|6666666.93405.peg.36	CDS	1233		secretion protein HlyD family protein	- none -	yes	yes	no	no	no	no	no	no	no	no	no	no	no	no
	NODE_1	42947	41562	-	fig|6666666.93405.peg.37	CDS	1386	dctD	C4-dicarboxylate transport transcriptional regulatory protein DctD	- none -	yes	yes	yes	no	yes	yes	yes	yes	yes	yes	yes	yes	yes	yes
	NODE_1	44812	42944	-	fig|6666666.93405.peg.38	CDS	1869	dctB	C4-dicarboxylate transport sensor protein DctB	- none -	yes	yes	yes	yes	yes	yes	yes	yes	yes	yes	no	yes	yes	yes
	NODE_1	44787	44924	+	fig|6666666.93405.peg.39	CDS	138		hypothetical protein	- none -	no	no	no	no	no	no	no	no	no	no	no	no	no	no
	NODE_1	45039	46364	+	fig|6666666.93405.peg.40	CDS	1326	dctA	membrane-associated dicarboxylate transport protein	- none -	yes	yes	yes	yes	yes	yes	yes	yes	yes	yes	yes	yes	yes	yes
	NODE_1	46682	47155	+	fig|6666666.93405.peg.41	CDS	474		hypothetical protein	- none -	yes	no	no	no	no	no	no	no	no	no	no	no	no	no
	NODE_1	47314	47171	-	fig|6666666.93405.peg.42	CDS	144		hypothetical protein	- none -	yes	yes	no	no	no	no	no	no	no	no	no	no	no	no
	NODE_1	47623	47330	-	fig|6666666.93405.peg.43	CDS	294		hypothetical protein	- none -	yes	no	no	no	no	no	no	no	no	no	no	no	no	no
	NODE_1	48069	47707	-	fig|6666666.93405.peg.44	CDS	363		hypothetical protein	- none -	yes	no	no	no	no	no	no	no	no	no	no	no	no	no
	NODE_1	48829	48149	-	fig|6666666.93405.peg.45	CDS	681		MgtC/SapB transporter	Magnesium transport	yes	yes	no	no	no	no	no	no	no	no	no	no	no	no
	NODE_1	48822	48959	+	fig|6666666.93405.peg.46	CDS	138		hypothetical protein	- none -	no	no	no	no	no	no	no	no	no	no	no	no	no	no
	NODE_1	49009	49236	+	fig|6666666.93405.peg.47	CDS	228		hypothetical protein	- none -	yes	yes	yes	no	yes	yes	yes	no	no	no	no	yes	yes	yes
	NODE_1	49410	49844	+	fig|6666666.93405.peg.48	CDS	435		CBS domain-containing protein	- none -	yes	yes	no	yes	yes	yes	yes	no	no	yes	no	yes	yes	yes
	NODE_1	49878	50522	+	fig|6666666.93405.peg.49	CDS	645		Protein-L-isoaspartate O-methyltransferase (EC 2.1.1.77)	Protein-L-isoaspartate O-methyltransferase, Stationary phase repair cluster, Ton and Tol transport systems	yes	no	no	no	no	no	no	no	no	no	no	no	no	no
	NODE_1	50716	51729	+	fig|6666666.93405.peg.50	CDS	1014		putative transcriptional regulator protein	- none -	yes	no	no	yes	no	no	no	no	yes	yes	no	yes	no	yes
	NODE_1	51734	52267	+	fig|6666666.93405.peg.51	CDS	534		nudix hydrolase	- none -	yes	yes	no	no	no	no	no	no	no	no	no	no	no	no
	NODE_1	53492	52293	-	fig|6666666.93405.peg.52	CDS	1200		ABC-type antimicrobial peptide transport system, permease component	- none -	yes	no	no	yes	no	no	no	no	no	no	no	no	no	no
	NODE_1	54651	53497	-	fig|6666666.93405.peg.53	CDS	1155		ABC-type antimicrobial peptide transport system, permease component	- none -	yes	no	no	yes	no	no	no	no	no	no	no	no	no	no
	NODE_1	55364	54654	-	fig|6666666.93405.peg.54	CDS	711		efflux ABC transporter, ATP-binding protein	Methionine Biosynthesis, Methionine Degradation	yes	yes	no	yes	no	no	no	no	no	no	no	no	no	no
	NODE_1	56457	55375	-	fig|6666666.93405.peg.55	CDS	1083		Acriflavin resistance protein	Multidrug Resistance Efflux Pumps	yes	no	no	yes	no	no	no	no	no	no	no	no	no	no
	NODE_1	56618	57643	+	fig|6666666.93405.peg.56	CDS	1026		putative AraC family transcriptional regulator	- none -	yes	no	no	yes	yes	yes	yes	yes	no	no	no	no	no	no
	NODE_1	57895	58779	+	fig|6666666.93405.peg.57	CDS	885		transcriptional regulator, AraC family	- none -	yes	yes	yes	yes	no	yes	no	yes	no	yes	no	no	no	no
	NODE_1	59000	58776	-	fig|6666666.93405.peg.58	CDS	225		hypothetical protein	- none -	yes	no	no	no	no	no	no	no	no	no	no	no	no	no
	NODE_1	58992	60077	+	fig|6666666.93405.peg.59	CDS	1086		putative amino acid ABC transporter, substrate-binding protein	- none -	yes	yes	no	yes	yes	yes	no	yes	yes	yes	no	no	no	no
	NODE_1	60170	60991	+	fig|6666666.93405.peg.60	CDS	822		putative amino acid ABC transporter, ATP-binding protein	Uptake of selenate and selenite	yes	yes	no	yes	yes	yes	no	yes	yes	yes	no	no	no	no
	NODE_1	60988	62238	+	fig|6666666.93405.peg.61	CDS	1251		putative amino acid ABC transporter, permease protein	- none -	yes	yes	yes	yes	yes	yes	no	yes	yes	yes	no	no	no	no
	NODE_1	62263	62991	+	fig|6666666.93405.peg.62	CDS	729	rbtD1	ribitol 2-dehydrogenase	- none -	yes	yes	yes	yes	yes	yes	no	yes	yes	yes	no	no	no	no
	NODE_1	62994	64628	+	fig|6666666.93405.peg.63	CDS	1635		FGGY-family pentulose kinase	- none -	yes	yes	yes	yes	yes	yes	yes	yes	yes	yes	yes	no	no	no
	NODE_1	65578	64646	-	fig|6666666.93405.peg.64	CDS	933		hypothetical protein	- none -	yes	no	no	no	yes	yes	yes	yes	yes	no	no	no	no	no
	NODE_1	66542	65589	-	fig|6666666.93405.peg.65	CDS	954	appF	oligopeptide ABC transporter	ABC transporter oligopeptide (TC 3.A.1.5.1)	yes	no	no	yes	yes	yes	yes	yes	yes	no	no	no	no	no
	NODE_1	67559	66543	-	fig|6666666.93405.peg.66	CDS	1017	appD	oligopeptide ABC transporter	ABC transporter oligopeptide (TC 3.A.1.5.1)	yes	no	no	yes	yes	yes	yes	yes	yes	no	no	no	no	no
	NODE_1	68485	67568	-	fig|6666666.93405.peg.67	CDS	918	dapA	dihydrodipicolinate synthase protein	Lysine Biosynthesis DAP Pathway, Lysine Biosynthesis DAP Pathway, GJO scratch	yes	no	no	yes	yes	yes	yes	yes	yes	no	no	no	no	no
	NODE_1	69382	68504	-	fig|6666666.93405.peg.68	CDS	879	appC	oligopeptide ABC transporter	- none -	yes	no	no	yes	yes	yes	yes	yes	yes	no	no	no	no	no
	NODE_1	70302	69385	-	fig|6666666.93405.peg.69	CDS	918	appB	oligopeptide ABC transporter	ABC transporter dipeptide (TC 3.A.1.5.2)	yes	no	no	yes	yes	yes	yes	yes	yes	no	no	no	no	no
	NODE_1	71989	70406	-	fig|6666666.93405.peg.70	CDS	1584	appA	oligopeptide ABC transporter	- none -	yes	no	no	yes	yes	yes	yes	yes	yes	no	no	no	no	no
	NODE_1	72716	71973	-	fig|6666666.93405.peg.71	CDS	744		GntR family transcriptional regulator protein	- none -	yes	no	no	yes	yes	yes	yes	yes	yes	no	no	no	no	no
	NODE_1	73911	72994	-	fig|6666666.93405.peg.72	CDS	918		putative LacI family transcriptional regulator	D-ribose utilization	yes	no	no	no	yes	yes	no	yes	yes	yes	no	no	no	no
	NODE_1	74217	75356	+	fig|6666666.93405.peg.73	CDS	1140		putative solute-binding component of ABC transporter	- none -	yes	no	no	no	yes	yes	no	yes	yes	yes	no	no	yes	yes
	NODE_1	75464	76975	+	fig|6666666.93405.peg.74	CDS	1512		putative ATP-binding component of ABC transporter	D-ribose utilization	yes	no	no	no	yes	yes	no	yes	yes	yes	no	no	yes	yes
	NODE_1	76972	77967	+	fig|6666666.93405.peg.75	CDS	996		putative transmembrane component of ABC transporter	- none -	yes	no	no	no	yes	yes	no	yes	yes	yes	no	no	yes	yes
	NODE_1	77964	78947	+	fig|6666666.93405.peg.76	CDS	984		putative transmembrane component of ABC transporter	D-ribose utilization	yes	no	no	no	yes	yes	no	yes	yes	yes	no	no	yes	no
	NODE_1	79049	79825	+	fig|6666666.93405.peg.77	CDS	777	cobF	precorrin-6A synthase	Coenzyme B12 biosynthesis	yes	yes	yes	yes	yes	yes	yes	yes	yes	yes	no	yes	yes	yes
	NODE_1	79900	81312	+	fig|6666666.93405.peg.78	CDS	1413	cobG	precorrin-3B synthase	Coenzyme B12 biosynthesis	yes	yes	yes	yes	no	no	no	no	no	no	no	no	no	no
	NODE_1	81315	81947	+	fig|6666666.93405.peg.79	CDS	633	cobH	precorrin-8X methylmutase	Cobalamin synthesis, Coenzyme B12 biosynthesis	yes	yes	yes	yes	yes	yes	yes	yes	yes	yes	yes	yes	yes	yes
	NODE_1	81944	82681	+	fig|6666666.93405.peg.80	CDS	738	cobI	precorrin-2 C20-methyltransferase	Cobalamin synthesis, Coenzyme B12 biosynthesis	yes	yes	yes	yes	yes	yes	yes	yes	yes	yes	yes	yes	yes	yes
	NODE_1	82678	83442	+	fig|6666666.93405.peg.81	CDS	765	cobJ	precorrin-3B C17-methyltransferase	Cobalamin synthesis, Coenzyme B12 biosynthesis	yes	yes	yes	yes	yes	yes	yes	yes	yes	yes	yes	yes	yes	yes
	NODE_1	84176	83406	-	fig|6666666.93405.peg.82	CDS	771	cobK	precorrin-6x reductase	Cobalamin synthesis, Coenzyme B12 biosynthesis	yes	yes	yes	yes	yes	yes	yes	yes	yes	yes	no	yes	yes	no
	NODE_1	84184	85407	+	fig|6666666.93405.peg.83	CDS	1224	cobL	precorrin-6Y C(5,15)-methyltransferase	Coenzyme B12 biosynthesis, Coenzyme B12 biosynthesis	yes	yes	yes	yes	yes	yes	yes	yes	yes	yes	yes	yes	yes	yes
	NODE_1	85424	86182	+	fig|6666666.93405.peg.84	CDS	759	cobM	precorrin-4 C11-methyltransferase	Cobalamin synthesis, Coenzyme B12 biosynthesis	yes	yes	yes	yes	yes	yes	yes	yes	yes	yes	yes	yes	yes	yes
	NODE_1	86201	86317	+	fig|6666666.93405.peg.85	CDS	117		hypothetical protein	- none -	yes	no	no	no	no	no	no	no	no	no	no	no	no	no
	NODE_1	86482	86270	-	fig|6666666.93405.peg.86	CDS	213		hypothetical protein	- none -	yes	no	no	no	no	no	no	no	no	no	no	no	no	no
	NODE_1	86656	86492	-	fig|6666666.93405.peg.87	CDS	165		hypothetical protein	- none -	yes	no	no	no	no	no	no	no	no	no	no	no	no	no
	NODE_1	86910	86656	-	fig|6666666.93405.peg.88	CDS	255		hypothetical protein	- none -	yes	no	yes	no	no	no	no	no	no	yes	no	yes	no	no
	NODE_1	87784	86972	-	fig|6666666.93405.peg.89	CDS	813		putative amino acid isomerase	Inositol catabolism	yes	yes	yes	yes	yes	yes	yes	yes	yes	yes	no	yes	yes	yes
	NODE_1	89079	88051	-	fig|6666666.93405.peg.90	CDS	1029		Transcriptional regulator protein	- none -	yes	no	yes	yes	yes	yes	yes	yes	yes	yes	no	yes	yes	yes
	NODE_1	89236	90321	+	fig|6666666.93405.peg.91	CDS	1086	mocD	hydrocarbon oxigenase protein	- none -	yes	yes	yes	yes	yes	yes	yes	yes	yes	yes	no	yes	yes	yes
	NODE_1	90371	90685	+	fig|6666666.93405.peg.92	CDS	315		Rieske (2Fe-2S) domain-containing protein, MocE subfamily	- none -	yes	yes	yes	yes	no	no	no	no	no	no	no	no	no	no
	NODE_1	90810	91370	+	fig|6666666.93405.peg.93	CDS	561		NADPH-dependent FMN reductase	- none -	yes	yes	yes	yes	no	no	no	no	no	no	no	yes	yes	yes
	NODE_1	91469	92380	+	fig|6666666.93405.peg.94	CDS	912		Drug/Metabolite Transporter (DMT) superfamily protein	Arginine Deiminase Pathway, Arginine and Ornithine Degradation, Polyamine Metabolism	yes	yes	yes	yes	yes	yes	yes	yes	yes	yes	no	yes	no	yes
	NODE_1	94731	92386	-	fig|6666666.93405.peg.95	CDS	2346	exoP	succinoglycan biosynthesis protein ExoP	- none -	yes	yes	yes	yes	no	no	no	no	yes	yes	no	yes	yes	yes
	NODE_1	95712	94807	-	fig|6666666.93405.peg.96	CDS	906	exoN	succinoglycan biosynthesis UTP--glucose-1-phosphate uridylyltransferase ExoN	Ribosome post-transcriptional modification and chromosomal segregation cluster	yes	yes	yes	yes	no	no	no	no	no	no	yes	yes	yes	yes
	NODE_1	96784	95717	-	fig|6666666.93405.peg.97	CDS	1068	exoO	succinoglycan biosynthesis glycosyltransferase ExoO	- none -	yes	yes	yes	yes	no	no	no	no	no	no	yes	yes	yes	yes
	NODE_1	97695	96781	-	fig|6666666.93405.peg.98	CDS	915	exoM	succinoglycan biosynthesis glycosyltransferase ExoM	- none -	yes	yes	yes	yes	no	no	no	no	yes	yes	yes	yes	yes	yes
	NODE_1	98699	97719	-	fig|6666666.93405.peg.99	CDS	981	exoA	succinoglycan biosynthesis glycosyltransferase ExoA	- none -	yes	yes	yes	yes	no	no	no	no	no	no	yes	yes	yes	yes
	NODE_1	99988	98714	-	fig|6666666.93405.peg.100	CDS	1275	exoL	succinoglycan biosynthesis protein ExoL	- none -	yes	yes	yes	yes	no	no	no	no	no	no	yes	yes	yes	yes
	NODE_1	100830	100027	-	fig|6666666.93405.peg.101	CDS	804	exoK	succinoglycan biosynthesis endo-beta-1,3-1,4-glycanase ExoK	- none -	yes	yes	yes	yes	no	no	no	no	yes	yes	yes	yes	yes	yes
	NODE_1	101105	100851	-	fig|6666666.93405.peg.102	CDS	255		hypothetical protein	- none -	yes	no	no	no	no	no	no	no	no	no	no	no	no	no
	NODE_1	101898	102857	+	fig|6666666.93405.peg.103	CDS	960	exoW	succinoglycan biosynthesis glycosyltransferase ExoW	- none -	yes	yes	yes	yes	no	no	no	no	yes	yes	yes	yes	no	no
	NODE_1	102948	103892	+	fig|6666666.93405.peg.104	CDS	945	exoV	succinoglycan biosynthesis pyruvyltransferase ExoV	- none -	yes	yes	yes	yes	no	no	no	no	no	no	yes	yes	no	no
	NODE_1	104927	103905	-	fig|6666666.93405.peg.105	CDS	1023	exoU	succinoglycan biosynthesis glycosyltransferase ExoU	- none -	yes	yes	yes	yes	no	no	no	no	yes	yes	yes	yes	yes	yes
	NODE_1	105295	105005	-	fig|6666666.93405.peg.106	CDS	291	exoX	exopolysaccharide production repressor protein ExoX	- none -	yes	yes	yes	yes	no	no	no	no	no	no	no	no	no	no
	NODE_1	106044	106724	+	fig|6666666.93405.peg.107	CDS	681	exoY	succinoglycan biosynthesis galactosyltransferase ExoY	CBSS-258594.1.peg.3339	yes	yes	yes	yes	yes	yes	no	yes	no	yes	yes	yes	yes	yes
	NODE_1	106945	108081	+	fig|6666666.93405.peg.108	CDS	1137	exoF	succinoglycan export protein ExoF	CBSS-258594.1.peg.3339	yes	yes	yes	yes	no	no	no	no	yes	yes	yes	yes	yes	yes
	NODE_1	108091	109383	+	fig|6666666.93405.peg.109	CDS	1293	exoQ	exopolysaccharide polymerase ExoQ	CBSS-258594.1.peg.3339	yes	yes	yes	yes	no	no	no	no	yes	yes	yes	yes	yes	yes
	NODE_1	109380	110381	+	fig|6666666.93405.peg.110	CDS	1002	exoZ	succinoglycan biosynthesis acetyltransferase ExoZ	CBSS-258594.1.peg.3339	yes	yes	yes	yes	no	no	no	no	yes	yes	no	no	no	no
	NODE_1	111585	110614	-	fig|6666666.93405.peg.111	CDS	972		putative sugar ABC transporter, permease protein	- none -	yes	yes	yes	yes	yes	yes	yes	yes	yes	yes	no	yes	yes	yes
	NODE_1	113170	111620	-	fig|6666666.93405.peg.112	CDS	1551		putative sugar ABC transporter, ATP-binding protein	- none -	yes	yes	yes	yes	yes	yes	yes	yes	yes	yes	no	yes	yes	yes
	NODE_1	114274	113285	-	fig|6666666.93405.peg.113	CDS	990		putative sugar ABC transporter, substrate-binding protein	- none -	yes	yes	yes	yes	yes	yes	yes	yes	yes	yes	no	yes	yes	yes
	NODE_1	114526	114404	-	fig|6666666.93405.peg.114	CDS	123		hypothetical protein	- none -	yes	no	no	no	no	no	no	no	no	no	no	no	no	no
	NODE_1	115526	114507	-	fig|6666666.93405.peg.115	CDS	1020		pyridoxal 4-dehydrogenase	L-fucose utilization temp	yes	yes	yes	yes	yes	yes	yes	yes	yes	yes	yes	yes	yes	yes
	NODE_1	117065	115560	-	fig|6666666.93405.peg.116	CDS	1506		putative altronate hydrolase/glucarate dehydratase	- none -	yes	no	no	yes	yes	yes	yes	yes	yes	yes	no	yes	yes	yes
	NODE_1	117054	117332	+	fig|6666666.93405.peg.117	CDS	279		hypothetical protein	- none -	yes	no	no	no	no	no	no	no	no	no	no	no	no	no
	NODE_1	117307	118233	+	fig|6666666.93405.peg.118	CDS	927		transcriptional regulator, GntR family	- none -	yes	yes	yes	yes	yes	yes	yes	yes	yes	yes	no	yes	yes	yes
	NODE_1	118856	118296	-	fig|6666666.93405.peg.119	CDS	561		two component transcriptional regulator, LuxR family	- none -	yes	no	no	no	no	no	no	no	no	no	no	no	no	no
	NODE_1	120050	119343	-	fig|6666666.93405.peg.120	CDS	708		transcriptional regulator, Crp/Fnr family	CBSS-258594.1.peg.3339, cAMP signaling in bacteria	yes	no	yes	no	no	no	no	no	no	no	no	no	no	no
	NODE_1	121545	120283	-	fig|6666666.93405.peg.121	CDS	1263		polysaccharide pyruvyl transferase	- none -	yes	no	yes	no	no	no	no	no	no	no	no	no	no	no
	NODE_1	122978	121542	-	fig|6666666.93405.peg.122	CDS	1437		hypothetical protein	- none -	yes	no	yes	no	no	no	no	no	no	no	no	no	no	no
	NODE_1	123135	123977	+	fig|6666666.93405.peg.123	CDS	843		glycoside hydrolase, family 16	- none -	yes	no	yes	no	no	no	no	no	no	no	no	no	no	no
	NODE_1	124309	124172	-	fig|6666666.93405.peg.124	CDS	138		hypothetical protein	- none -	yes	no	no	no	no	no	no	no	no	no	no	no	no	no
	NODE_1	124314	126224	+	fig|6666666.93405.peg.125	CDS	1911		amino acid adenylation	- none -	yes	no	yes	no	no	no	no	no	no	no	no	no	no	no
	NODE_1	126221	134332	+	fig|6666666.93405.peg.126	CDS	8112		amino acid adenylation	Fatty Acid Biosynthesis FASII	yes	no	yes	no	no	no	no	no	no	no	no	no	no	no
	NODE_1	134329	136806	+	fig|6666666.93405.peg.127	CDS	2478		Protein containing condensation	- none -	yes	no	yes	no	no	no	no	no	no	no	no	no	no	no
	NODE_1	136855	138456	+	fig|6666666.93405.peg.128	CDS	1602		hypothetical protein	- none -	yes	no	yes	no	no	no	no	no	no	no	no	no	no	no
	NODE_1	139287	138517	-	fig|6666666.93405.peg.129	CDS	771		4'-phosphopantetheinyl transferase (EC 2.7.8.-)	Fatty Acid Biosynthesis FASII	yes	no	yes	no	no	no	no	no	no	no	no	no	no	no
	NODE_1	140458	139274	-	fig|6666666.93405.peg.130	CDS	1185		DegT/DnrJ/EryC1/StrS aminotransferase	- none -	yes	no	yes	no	no	no	no	no	no	no	no	no	no	no
	NODE_1	141616	140795	-	fig|6666666.93405.peg.131	CDS	822		hypothetical protein	- none -	yes	no	no	no	no	no	no	no	no	no	no	no	no	no
	NODE_1	143119	141668	-	fig|6666666.93405.peg.132	CDS	1452		polysaccharide biosynthesis protein	- none -	yes	no	yes	no	no	no	no	no	no	no	no	no	no	no
	NODE_1	143501	143635	+	fig|6666666.93405.peg.133	CDS	135		hypothetical protein	- none -	yes	no	no	no	no	no	no	no	no	no	no	no	no	no
	NODE_1	144317	143625	-	fig|6666666.93405.peg.134	CDS	693		sugar transferase	CBSS-258594.1.peg.3339	yes	no	yes	no	no	no	no	no	no	no	no	no	no	no
	NODE_1	145752	144466	-	fig|6666666.93405.peg.135	CDS	1287		glucosylltransferase	CBSS-258594.1.peg.3339	yes	no	yes	no	no	no	no	no	no	no	no	no	no	no
	NODE_1	149023	145757	-	fig|6666666.93405.peg.136	CDS	3267		lipopolysaccharide biosynthesis	CBSS-258594.1.peg.3339	yes	no	yes	no	no	no	no	no	no	no	no	no	no	no
	NODE_1	150399	149056	-	fig|6666666.93405.peg.137	CDS	1344		exopolysaccharide production protein	CBSS-258594.1.peg.3339	yes	no	yes	no	no	no	no	no	no	no	no	no	no	no
	NODE_1	150717	151946	+	fig|6666666.93405.peg.138	CDS	1230		glucosylltransferase	CBSS-258594.1.peg.3339	yes	no	yes	no	no	no	no	no	no	no	no	no	no	no
	NODE_1	152016	152324	+	fig|6666666.93405.peg.139	CDS	309		addiction module antitoxin, RelB/DinJ family	DNA repair, bacterial, Toxin-antitoxin replicon stabilization systems	yes	no	yes	no	no	no	no	yes	yes	no	no	yes	no	yes
	NODE_1	152448	153257	+	fig|6666666.93405.peg.140	CDS	810		ABC-type phosphate/phosphonate transport system, periplasmic component	- none -	yes	no	no	no	no	no	no	no	no	no	no	no	no	no
	NODE_1	155518	153275	-	fig|6666666.93405.peg.141	CDS	2244	lacZ	putative beta-galactosidase	Galactosylceramide and Sulfatide metabolism, Lactose utilization	yes	yes	yes	yes	yes	yes	yes	yes	yes	yes	no	yes	yes	yes
	NODE_1	155744	157150	+	fig|6666666.93405.peg.142	CDS	1407		Transcription regulator GntR family	CBSS-216591.1.peg.168, Glutamine, Glutamate, Aspartate and Asparagine Biosynthesis, Threonine and Homoserine Biosynthesis	yes	no	no	no	no	no	no	no	no	no	no	yes	yes	yes
	NODE_1	157392	157237	-	fig|6666666.93405.peg.143	CDS	156		hypothetical protein	- none -	yes	no	no	no	no	no	no	no	no	no	no	no	no	no
	NODE_1	157458	157793	+	fig|6666666.93405.peg.144	CDS	336		hypothetical protein	CBSS-316057.3.peg.563	yes	no	no	no	no	no	no	no	no	no	no	no	no	no
	NODE_1	158702	157800	-	fig|6666666.93405.peg.145	CDS	903	agpT	transcriptional regulator	- none -	yes	yes	no	yes	yes	yes	yes	yes	yes	yes	yes	yes	yes	yes
	NODE_1	158844	160382	+	fig|6666666.93405.peg.146	CDS	1539	melA	putative alpha-galactosidase	Fructooligosaccharides(FOS) and Raffinose Utilization, Galactosylceramide and Sulfatide metabolism, Melibiose Utilization	yes	yes	yes	yes	yes	yes	yes	yes	yes	yes	yes	yes	yes	yes
	NODE_1	160525	160379	-	fig|6666666.93405.peg.147	CDS	147		hypothetical protein	- none -	yes	no	no	no	no	no	no	no	no	no	no	no	no	no
	NODE_1	160517	162604	+	fig|6666666.93405.peg.148	CDS	2088	agpA	putative peptide ABC transporter, substrate-binding protein	- none -	yes	yes	yes	yes	yes	yes	yes	yes	yes	yes	yes	yes	yes	yes
	NODE_1	162759	163769	+	fig|6666666.93405.peg.149	CDS	1011	agpB	putative peptide ABC transporter, permease protein	- none -	yes	yes	yes	yes	yes	yes	yes	yes	yes	yes	yes	yes	yes	yes
	NODE_1	163769	164899	+	fig|6666666.93405.peg.150	CDS	1131	agpC	putative peptide ABC transporter, permease protein	- none -	yes	yes	yes	yes	yes	yes	yes	yes	yes	yes	yes	yes	yes	yes
	NODE_1	164913	166583	+	fig|6666666.93405.peg.151	CDS	1671	agpD	putative peptide ABC transporter, ATP-binding protein	ABC transporter oligopeptide (TC 3.A.1.5.1)	yes	yes	yes	yes	yes	yes	yes	yes	yes	yes	yes	yes	yes	yes
	NODE_1	166603	167973	+	fig|6666666.93405.peg.152	CDS	1371	agaL	putative alpha-galactosidase	Fructooligosaccharides(FOS) and Raffinose Utilization, Galactosylceramide and Sulfatide metabolism, Melibiose Utilization	yes	yes	yes	yes	yes	yes	yes	yes	yes	yes	yes	yes	yes	yes
	NODE_1	167970	168089	+	fig|6666666.93405.peg.153	CDS	120		hypothetical protein	- none -	yes	no	no	no	no	no	no	no	no	no	no	no	no	no
	NODE_1	168151	169296	+	fig|6666666.93405.peg.154	CDS	1146		putative fumarylacetoacetate	Gentisate degradation, Pterin carbinolamine dehydratase, Salicylate and gentisate catabolism	yes	yes	yes	yes	yes	yes	yes	yes	yes	yes	no	no	yes	yes
	NODE_1	169880	169725	-	fig|6666666.93405.peg.155	CDS	156		hypothetical protein	- none -	no	no	no	no	no	no	no	no	no	no	no	no	no	no
	NODE_1	170607	170131	-	fig|6666666.93405.peg.156	CDS	477		cyclic nucleotide-binding protein	CBSS-258594.1.peg.3339, cAMP signaling in bacteria	yes	yes	yes	yes	yes	yes	yes	yes	yes	yes	yes	yes	yes	yes
	NODE_1	173374	170660	-	fig|6666666.93405.peg.157	CDS	2715		hypothetical protein	- none -	yes	yes	yes	yes	yes	yes	yes	yes	yes	yes	yes	no	no	yes
	NODE_1	173385	173528	+	fig|6666666.93405.peg.158	CDS	144		hypothetical protein	- none -	no	no	no	no	no	no	no	no	no	no	no	no	no	no
	NODE_1	174702	173611	-	fig|6666666.93405.peg.159	CDS	1092		hypothetical protein	- none -	yes	yes	no	yes	yes	yes	yes	yes	yes	yes	yes	yes	yes	yes
	NODE_1	176024	174765	-	fig|6666666.93405.peg.160	CDS	1260	redB	glycosyl transferase, group 1	- none -	yes	yes	yes	yes	yes	yes	yes	yes	yes	yes	yes	yes	yes	yes
	NODE_1	177256	176042	-	fig|6666666.93405.peg.161	CDS	1215	redA	membrane-anchored protein	- none -	yes	yes	yes	yes	yes	yes	yes	yes	yes	yes	yes	yes	yes	yes
	NODE_1	177272	177397	+	fig|6666666.93405.peg.162	CDS	126		hypothetical protein	- none -	yes	no	no	no	no	no	no	no	no	no	no	no	no	no
	NODE_1	178531	177356	-	fig|6666666.93405.peg.163	CDS	1176		putative peptide ABC transporter, permease protein	ABC transporter dipeptide (TC 3.A.1.5.2)	yes	yes	yes	yes	yes	yes	yes	yes	yes	yes	yes	yes	yes	yes
	NODE_1	179526	178528	-	fig|6666666.93405.peg.164	CDS	999		putative peptide ABC transporter, permease protein	- none -	yes	yes	yes	yes	yes	yes	yes	yes	yes	yes	yes	yes	yes	yes
	NODE_1	181435	179519	-	fig|6666666.93405.peg.165	CDS	1917		putative peptide ABC transporter, substrate-binding protein	- none -	yes	yes	yes	yes	yes	yes	yes	yes	yes	yes	yes	yes	yes	yes
	NODE_1	183327	181429	-	fig|6666666.93405.peg.166	CDS	1899		putative peptide ABC transporter, ATP-binding protein	- none -	yes	yes	yes	yes	yes	yes	yes	yes	yes	yes	yes	yes	yes	yes
	NODE_1	184818	183478	-	fig|6666666.93405.peg.167	CDS	1341		adenylyl cyclase CyaA	cAMP signaling in bacteria	yes	yes	yes	yes	yes	yes	yes	yes	yes	yes	no	no	yes	yes
	NODE_1	186387	185164	-	fig|6666666.93405.peg.168	CDS	1224		hypothetical protein	- none -	yes	yes	yes	yes	yes	yes	yes	yes	yes	yes	no	yes	yes	yes
	NODE_1	186509	186988	+	fig|6666666.93405.peg.169	CDS	480		hypothetical protein	- none -	yes	yes	yes	yes	yes	yes	yes	yes	yes	yes	yes	no	no	no
	NODE_1	187870	186992	-	fig|6666666.93405.peg.170	CDS	879		hypothetical protein	- none -	yes	yes	yes	yes	yes	yes	yes	yes	yes	yes	no	no	no	no
	NODE_1	189689	187956	-	fig|6666666.93405.peg.171	CDS	1734		adenylate/guanylate cyclase	cAMP signaling in bacteria	yes	yes	yes	yes	yes	yes	yes	yes	yes	yes	no	no	no	no
	NODE_1	189749	189874	+	fig|6666666.93405.peg.172	CDS	126		hypothetical protein	- none -	yes	no	no	no	no	no	no	no	no	no	no	no	no	no
	NODE_1	189871	190974	+	fig|6666666.93405.peg.173	CDS	1104		putative glycosyltransferase	CBSS-258594.1.peg.3339	yes	yes	yes	yes	no	no	no	no	no	no	no	no	no	no
	NODE_1	190964	191713	+	fig|6666666.93405.peg.174	CDS	750		hypothetical protein	- none -	yes	yes	yes	yes	yes	yes	yes	yes	yes	yes	no	no	no	no
	NODE_1	192484	191759	-	fig|6666666.93405.peg.175	CDS	726		beta-lactamase family protein	Beta-lactamase	yes	yes	yes	yes	yes	yes	yes	yes	yes	yes	no	yes	yes	yes
	NODE_1	192464	192760	+	fig|6666666.93405.peg.176	CDS	297		hypothetical protein	- none -	no	no	no	no	no	no	no	no	no	no	no	no	no	no
	NODE_1	193284	192901	-	fig|6666666.93405.peg.177	CDS	384		hypothetical protein	- none -	yes	no	no	no	no	no	no	no	no	no	no	no	no	no
	NODE_1	197108	193485	-	fig|6666666.93405.peg.178	CDS	3624	hyuA	putative 5-oxoprolinase	Glutathione: Biosynthesis and gamma-glutamyl cycle	yes	yes	yes	no	yes	yes	no	yes	no	no	no	yes	yes	yes
	NODE_1	197383	198294	+	fig|6666666.93405.peg.179	CDS	912		proclavaminate amidinohydrolase	Arginine and Ornithine Degradation, Polyamine Metabolism	yes	no	yes	yes	no	no	no	yes	no	no	no	no	no	no
	NODE_1	199050	198334	-	fig|6666666.93405.peg.180	CDS	717	livF	branched-chain amino acid ABC transporter, ATP-binding protein	ABC transporter branched-chain amino acid (TC 3.A.1.4.1)	yes	yes	yes	yes	yes	yes	yes	yes	yes	yes	yes	yes	yes	no
	NODE_1	199795	199031	-	fig|6666666.93405.peg.181	CDS	765	livG	branched-chain amino acid ABC transporter, ATP-binding protein	ABC transporter branched-chain amino acid (TC 3.A.1.4.1)	yes	yes	no	yes	yes	yes	yes	yes	yes	yes	yes	yes	yes	no
	NODE_1	200796	199792	-	fig|6666666.93405.peg.182	CDS	1005	livM	branched-chain amino acid ABC transporter, permease protein	ABC transporter branched-chain amino acid (TC 3.A.1.4.1)	yes	yes	no	yes	yes	yes	yes	yes	yes	yes	yes	yes	yes	yes
	NODE_1	201661	200798	-	fig|6666666.93405.peg.183	CDS	864	livH	branched-chain amino acid ABC transporter, permease protein	ABC transporter branched-chain amino acid (TC 3.A.1.4.1)	yes	yes	yes	yes	yes	yes	yes	yes	yes	yes	yes	yes	yes	yes
	NODE_1	202941	201769	-	fig|6666666.93405.peg.184	CDS	1173	livJ	branched-chain amino acid ABC transporter, substrate-binding protein	Dehydrogenase complexes	yes	yes	yes	yes	yes	yes	yes	yes	yes	yes	yes	yes	yes	yes
	NODE_1	203170	203418	+	fig|6666666.93405.peg.185	CDS	249		hypothetical protein	- none -	yes	no	no	no	no	no	no	no	no	no	no	no	no	no
	NODE_1	203512	203835	+	fig|6666666.93405.peg.186	CDS	324		putative DNA-binding protein	Restriction-Modification System	yes	no	no	no	no	no	no	no	no	no	no	yes	no	no
	NODE_1	204881	203832	-	fig|6666666.93405.peg.187	CDS	1050	pcaB	3-carboxy-cis,cis-muconate cycloisomerase	Protocatechuate branch of beta-ketoadipate pathway	yes	yes	yes	yes	yes	yes	yes	yes	yes	yes	yes	yes	yes	yes
	NODE_1	205499	204885	-	fig|6666666.93405.peg.188	CDS	615	pcaG	protocatechuate 3,4-dioxygenase, alpha subunit	Protocatechuate branch of beta-ketoadipate pathway	yes	yes	yes	yes	yes	yes	yes	yes	yes	yes	yes	yes	yes	yes
	NODE_1	206248	205499	-	fig|6666666.93405.peg.189	CDS	750	pcaH	protocatechuate 3,4-dioxygenase, beta subunit	Protocatechuate branch of beta-ketoadipate pathway	yes	yes	yes	yes	yes	yes	yes	yes	yes	yes	yes	yes	yes	yes
	NODE_1	206665	206261	-	fig|6666666.93405.peg.190	CDS	405	pcaC	4-carboxymuconolactone decarboxylase	Protocatechuate branch of beta-ketoadipate pathway	yes	yes	yes	yes	yes	yes	yes	yes	yes	yes	yes	yes	yes	yes
	NODE_1	207471	206662	-	fig|6666666.93405.peg.191	CDS	810	pcaD	3-oxoadipate enol-lactonase	Catechol branch of beta-ketoadipate pathway, Chloroaromatic degradation pathway, Protocatechuate branch of beta-ketoadipate pathway	yes	yes	yes	yes	yes	yes	yes	yes	yes	yes	yes	yes	yes	yes
	NODE_1	207565	208491	+	fig|6666666.93405.peg.192	CDS	927	pcaQ	transcriptional regulator PcaQ	LysR-family proteins in Escherichia coli, LysR-family proteins in Salmonella enterica Typhimurium	yes	yes	yes	yes	yes	yes	yes	yes	yes	yes	yes	yes	yes	yes
	NODE_1	209657	208497	-	fig|6666666.93405.peg.193	CDS	1161	pobA	4-hydroxybenzoate 3-monooxygenase	p-Hydroxybenzoate degradation	yes	yes	yes	yes	yes	yes	yes	yes	yes	yes	yes	yes	yes	yes
	NODE_1	209784	210671	+	fig|6666666.93405.peg.194	CDS	888	pobR	regulatory protein PobR	- none -	yes	yes	yes	yes	yes	yes	yes	yes	yes	yes	no	no	yes	yes
	NODE_1	211430	210675	-	fig|6666666.93405.peg.195	CDS	756	pcaR	beta-ketoadipate pathway transcriptional regulator, PcaR/PcaU/PobR family	Protocatechuate branch of beta-ketoadipate pathway	yes	yes	yes	yes	yes	yes	yes	yes	yes	yes	yes	yes	yes	yes
	NODE_1	211581	212288	+	fig|6666666.93405.peg.196	CDS	708	pcaI	3-oxoadipate CoA-transferase subunit A	Catechol branch of beta-ketoadipate pathway, Chloroaromatic degradation pathway, Protocatechuate branch of beta-ketoadipate pathway	yes	yes	no	yes	yes	yes	yes	yes	no	yes	yes	no	no	no
	NODE_1	212285	212974	+	fig|6666666.93405.peg.197	CDS	690	pcaJ	3-oxoadipate CoA-transferase subunit B	Catechol branch of beta-ketoadipate pathway, Chloroaromatic degradation pathway, Protocatechuate branch of beta-ketoadipate pathway	yes	yes	no	yes	yes	yes	yes	yes	no	yes	yes	no	no	no
	NODE_1	213090	212971	-	fig|6666666.93405.peg.198	CDS	120		hypothetical protein	- none -	yes	no	no	no	no	no	no	no	no	no	no	no	no	no
	NODE_1	213089	214294	+	fig|6666666.93405.peg.199	CDS	1206	pcaF	beta-ketoadipyl CoA thiolase	Acetyl-CoA fermentation to Butyrate, Butanol Biosynthesis, Butyrate metabolism cluster, Chloroaromatic degradation pathway, Isoprenoid Biosynthesis, Polyhydroxybutyrate metabolism, Protocatechuate branch of beta-ketoadipate pathway, Serine-glyoxylate cycle	yes	yes	yes	yes	yes	yes	yes	yes	yes	yes	yes	yes	yes	yes
	NODE_1	214443	215237	+	fig|6666666.93405.peg.200	CDS	795		3-ketoacyl-CoA reductase PhaB	CBSS-246196.1.peg.364, Fatty Acid Biosynthesis FASII	yes	yes	no	yes	yes	yes	yes	yes	yes	yes	no	no	no	no
	NODE_1	215339	216223	+	fig|6666666.93405.peg.201	CDS	885		DNA primase small subunit-like protein	Bacillus subtilis scratch - gjo, DNA Repair Base Excision, DNA ligases, Nonhomologous End-Joining in Bacteria	yes	yes	no	yes	no	no	yes	no	no	no	no	no	no	no
	NODE_1	216804	216220	-	fig|6666666.93405.peg.202	CDS	585		isoprenylcysteine carboxyl methyltransferase	- none -	yes	yes	yes	yes	no	no	no	no	no	no	no	no	no	no
	NODE_1	217538	216801	-	fig|6666666.93405.peg.203	CDS	738	gst	glutathione S-transferase protein	- none -	yes	yes	yes	yes	yes	yes	yes	yes	yes	yes	no	yes	yes	yes
	NODE_1	217857	217567	-	fig|6666666.93405.peg.204	CDS	291		hypothetical protein	- none -	yes	no	no	no	no	no	yes	yes	yes	no	no	no	yes	yes
	NODE_1	218201	217887	-	fig|6666666.93405.peg.205	CDS	315		plasmid stabilization system protein	- none -	yes	yes	yes	yes	yes	yes	yes	yes	yes	yes	yes	no	no	no
	NODE_1	218430	218278	-	fig|6666666.93405.peg.206	CDS	153		hypothetical protein	- none -	yes	no	no	no	no	no	no	no	no	no	no	no	no	no
	NODE_1	218987	218694	-	fig|6666666.93405.peg.207	CDS	294		hypothetical protein	- none -	yes	no	no	yes	no	no	no	no	no	no	no	no	no	no
	NODE_1	219355	219242	-	fig|6666666.93405.peg.208	CDS	114		hypothetical protein	- none -	no	no	no	no	no	no	no	no	no	no	no	no	no	no
	NODE_1	219323	220786	+	fig|6666666.93405.peg.209	CDS	1464	cls	cardiolipin synthase	Cardiolipin synthesis, Glycerolipid and Glycerophospholipid Metabolism in Bacteria	yes	yes	yes	yes	yes	yes	yes	yes	yes	yes	yes	yes	yes	yes
	NODE_1	220896	221750	+	fig|6666666.93405.peg.210	CDS	855		putative endonuclease/exonuclease/phosphatase	- none -	yes	yes	yes	yes	yes	yes	yes	yes	yes	yes	yes	no	no	no
	NODE_1	221967	221848	-	fig|6666666.93405.peg.211	CDS	120		hypothetical protein	- none -	yes	no	no	no	no	no	no	no	no	no	no	no	no	no
	NODE_1	221977	222636	+	fig|6666666.93405.peg.212	CDS	660		hypothetical protein	- none -	yes	yes	yes	yes	yes	yes	yes	yes	yes	yes	no	no	no	no
	NODE_1	223891	222758	-	fig|6666666.93405.peg.213	CDS	1134		enolase superfamily protein	- none -	yes	no	no	no	no	no	no	no	no	no	yes	no	no	no
	NODE_1	224793	223888	-	fig|6666666.93405.peg.214	CDS	906	kdgD	5-dehydro-4-deoxyglucarate dehydratase	D-galactarate, D-glucarate and D-glycerate catabolism, D-galactarate, D-glucarate and D-glycerate catabolism - gjo	yes	yes	yes	yes	yes	yes	yes	yes	yes	no	no	no	no	no
	NODE_1	225631	224882	-	fig|6666666.93405.peg.215	CDS	750		putative transcriptional regulator, GntR family	D-galactarate, D-glucarate and D-glycerate catabolism, D-galactarate, D-glucarate and D-glycerate catabolism - gjo	yes	no	no	no	no	no	no	no	yes	no	no	no	no	no
	NODE_1	225736	226533	+	fig|6666666.93405.peg.216	CDS	798		NAD-dependent epimerase/dehydratase	Rhamnose containing glycans	yes	yes	yes	yes	no	no	no	no	no	no	no	no	no	no
	NODE_1	227628	226582	-	fig|6666666.93405.peg.217	CDS	1047	cysA	sulfate ABCtransporter, ATP-binding protein CysA	Cysteine Biosynthesis, Inorganic Sulfur Assimilation, Uptake of selenate and selenite	yes	yes	yes	yes	yes	yes	yes	yes	yes	yes	yes	yes	yes	yes
	NODE_1	228512	227640	-	fig|6666666.93405.peg.218	CDS	873	cysW	sulfate ABC transporter, permease protein CysW	Cysteine Biosynthesis, Inorganic Sulfur Assimilation	yes	yes	yes	yes	yes	yes	yes	yes	yes	yes	yes	yes	yes	yes
	NODE_1	229359	228502	-	fig|6666666.93405.peg.219	CDS	858	cysT	sulfate ABC transporter, permease protein CysT	Cysteine Biosynthesis, Inorganic Sulfur Assimilation	yes	yes	yes	yes	yes	yes	yes	yes	yes	yes	yes	yes	yes	yes
	NODE_1	230394	229366	-	fig|6666666.93405.peg.220	CDS	1029		sulfate ABC transporter, susbtrate-binding protein	Cysteine Biosynthesis, Inorganic Sulfur Assimilation	yes	yes	yes	yes	yes	yes	yes	yes	yes	yes	yes	yes	yes	yes
	NODE_1	231007	230552	-	fig|6666666.93405.peg.221	CDS	456		protein-N(Pi)-phosphohistidine-amino acid phosphotransferase protein	- none -	yes	yes	yes	yes	no	yes	yes	yes	yes	no	no	no	no	no
	NODE_1	231795	231103	-	fig|6666666.93405.peg.222	CDS	693	kdpE	KDP operon transcriptional regulatory protein KdpE	- none -	yes	yes	yes	yes	yes	yes	yes	yes	yes	yes	yes	no	yes	yes
	NODE_1	234503	231792	-	fig|6666666.93405.peg.223	CDS	2712	kdpD	sensor protein KdpD	Potassium homeostasis	yes	yes	yes	yes	yes	yes	yes	yes	yes	yes	yes	no	yes	yes
	NODE_1	235135	234563	-	fig|6666666.93405.peg.224	CDS	573	kdpC	K+-transporting ATPase, C subunit	Potassium homeostasis	yes	yes	yes	yes	yes	yes	yes	yes	yes	yes	yes	yes	yes	yes
	NODE_1	237238	235148	-	fig|6666666.93405.peg.225	CDS	2091	kdpB	K+-transporting ATPase, B subunit	Potassium homeostasis	yes	yes	yes	yes	yes	yes	yes	yes	yes	yes	yes	yes	yes	yes
	NODE_1	237446	237285	-	fig|6666666.93405.peg.226	CDS	162		hypothetical protein	- none -	yes	no	no	no	no	no	no	no	no	no	no	no	no	no
	NODE_1	239162	237459	-	fig|6666666.93405.peg.227	CDS	1704	kdpA	K+-transporting ATPase, A subunit	Potassium homeostasis	yes	yes	no	yes	yes	yes	yes	yes	yes	yes	yes	yes	yes	yes
	NODE_1	239479	239300	-	fig|6666666.93405.peg.228	CDS	180		hypothetical protein	- none -	yes	no	no	no	no	no	no	no	no	no	no	no	no	no
	NODE_1	240319	239729	-	fig|6666666.93405.peg.229	CDS	591		hypothetical protein	- none -	yes	no	no	no	no	no	no	no	no	no	no	no	no	no
	NODE_1	240815	240354	-	fig|6666666.93405.peg.230	CDS	462		hypothetical protein	- none -	no	no	no	no	no	no	no	no	no	no	no	no	no	no
	NODE_1	242965	241178	-	fig|6666666.93405.peg.231	CDS	1788		Adenylate cyclase (EC 4.6.1.1)	cAMP signaling in bacteria	yes	no	no	no	no	no	no	no	no	no	no	no	no	no
	NODE_1	243185	244093	+	fig|6666666.93405.peg.232	CDS	909		putative acetamidase/formamidase	- none -	yes	yes	yes	yes	yes	yes	yes	no	no	no	no	no	no	no
	NODE_1	245839	244097	-	fig|6666666.93405.peg.233	CDS	1743		inner membrane protein YbaL	Potassium homeostasis, cAMP signaling in bacteria	yes	yes	yes	yes	yes	yes	yes	yes	yes	yes	no	no	no	no
	NODE_1	247076	246030	-	fig|6666666.93405.peg.234	CDS	1047	sorD	sorbitol dehydrogenase	- none -	yes	yes	yes	yes	yes	yes	yes	yes	yes	yes	yes	yes	no	no
	NODE_1	248985	247522	-	fig|6666666.93405.peg.235	CDS	1464		putative major facilitator superfamily (MFS) drug efflux transporter	- none -	yes	yes	yes	yes	no	no	no	no	no	no	no	no	no	no
	NODE_1	249437	250234	+	fig|6666666.93405.peg.236	CDS	798		galactonate operon transcriptional repressor	- none -	yes	yes	yes	yes	no	no	no	no	no	no	no	no	no	no
	NODE_1	251712	250249	-	fig|6666666.93405.peg.237	CDS	1464		putative multidrug transport protein	- none -	yes	no	yes	yes	yes	yes	yes	yes	yes	no	no	no	no	no
	NODE_1	252086	253219	+	fig|6666666.93405.peg.238	CDS	1134		Xylose-responsive transcription regulator, ROK family	Xylose utilization	yes	no	no	yes	no	no	no	no	no	no	no	no	no	no
	NODE_1	253228	254670	+	fig|6666666.93405.peg.239	CDS	1443		hypothetical protein	- none -	yes	yes	yes	yes	yes	yes	no	yes	yes	yes	yes	yes	yes	yes
	NODE_1	254769	255320	+	fig|6666666.93405.peg.240	CDS	552	gpo	glutathione peroxidase Gpo	- none -	yes	yes	yes	yes	yes	yes	yes	yes	yes	yes	no	no	no	no
	NODE_1	255524	255399	-	fig|6666666.93405.peg.241	CDS	126		hypothetical protein	- none -	yes	no	no	no	no	no	no	no	no	no	no	no	no	no
	NODE_1	255504	256565	+	fig|6666666.93405.peg.242	CDS	1062		methyltransferase type 11	- none -	yes	yes	yes	yes	no	no	no	yes	yes	yes	no	no	no	no
	NODE_1	257697	256612	-	fig|6666666.93405.peg.243	CDS	1086	ugpC	sn-glycerol-3-phosphate import ATP-binding protein	- none -	yes	no	yes	no	no	no	no	no	no	no	no	no	no	no
	NODE_1	258603	257701	-	fig|6666666.93405.peg.244	CDS	903		ABC-type sugar transport system, permease component	- none -	yes	no	no	no	no	no	no	no	no	no	no	no	no	no
	NODE_1	259547	258609	-	fig|6666666.93405.peg.245	CDS	939		ABC transporter, permease protein	- none -	yes	no	no	no	no	no	no	no	no	no	no	no	no	no
	NODE_1	260871	259624	-	fig|6666666.93405.peg.246	CDS	1248		ABC-type sugar transport system, periplasmic component	- none -	yes	no	no	no	no	no	no	no	no	no	no	no	no	no
	NODE_1	262196	261090	-	fig|6666666.93405.peg.247	CDS	1107		Dehydrogenase	- none -	yes	no	no	no	no	no	no	no	no	no	no	no	no	no
	NODE_1	263152	262223	-	fig|6666666.93405.peg.248	CDS	930		Glyceraldehyde-3-phosphate ketol-isomerase (EC 5.3.1.1)	Inositol catabolism	yes	no	no	no	no	no	no	no	no	no	no	no	no	no
	NODE_1	263145	263261	+	fig|6666666.93405.peg.249	CDS	117		hypothetical protein	- none -	yes	no	no	no	no	no	no	no	no	no	no	no	no	no
	NODE_1	264461	263400	-	fig|6666666.93405.peg.250	CDS	1062		Transcriptional regulator, LacI family	- none -	yes	no	no	no	no	no	no	no	no	no	no	no	no	no
	NODE_1	264666	265859	+	fig|6666666.93405.peg.251	CDS	1194		Oxidoreductase (EC 1.1.1.-)	- none -	yes	no	no	no	no	no	no	no	no	no	no	no	no	no
	NODE_1	265987	266136	+	fig|6666666.93405.peg.252	CDS	150		hypothetical protein	- none -	yes	yes	no	no	no	no	no	no	no	no	no	no	no	no
	NODE_1	267082	266291	-	fig|6666666.93405.peg.253	CDS	792		HpcH/HpaI aldolase	D-galactarate, D-glucarate and D-glycerate catabolism, D-galactarate, D-glucarate and D-glycerate catabolism - gjo, Glycerate metabolism	yes	yes	yes	yes	yes	yes	yes	yes	yes	yes	no	no	no	no
	NODE_1	267134	267313	+	fig|6666666.93405.peg.254	CDS	180		hypothetical protein	- none -	no	no	no	no	no	no	no	no	no	no	no	no	no	no
	NODE_1	268904	267321	-	fig|6666666.93405.peg.255	CDS	1584	rmrB	putative major facilitator superfamily (MFS) drug efflux transporter	- none -	yes	yes	yes	no	yes	yes	yes	yes	yes	yes	no	no	no	no
	NODE_1	270116	268932	-	fig|6666666.93405.peg.256	CDS	1185	rmrA	multidrug efflux transporter protein, HlyD family	- none -	yes	yes	yes	no	yes	yes	yes	yes	yes	yes	no	no	no	no
	NODE_1	270248	270895	+	fig|6666666.93405.peg.257	CDS	648		transcriptional regulator, TetR family	- none -	yes	no	yes	no	yes	yes	yes	yes	yes	yes	no	no	no	no
	NODE_1	270979	272568	+	fig|6666666.93405.peg.258	CDS	1590		Gamma-glutamyltranspeptidase (EC 2.3.2.2)	Glutathione: Biosynthesis and gamma-glutamyl cycle	yes	no	no	yes	no	no	no	no	no	no	no	no	no	no
	NODE_1	272710	272955	+	fig|6666666.93405.peg.259	CDS	246		putative VapB antitoxin protein	Toxin-antitoxin replicon stabilization systems	yes	no	no	no	no	no	no	no	no	no	no	no	no	no
	NODE_1	274252	272960	-	fig|6666666.93405.peg.260	CDS	1293	rhaI	L-rhamnose catabolism isomerase	- none -	yes	yes	yes	yes	yes	yes	yes	yes	yes	yes	yes	yes	yes	yes
	NODE_1	274268	274453	+	fig|6666666.93405.peg.261	CDS	186		hypothetical protein	- none -	yes	no	no	no	no	no	no	no	no	no	no	no	no	no
	NODE_1	276539	274443	-	fig|6666666.93405.peg.262	CDS	2097	rhaD	rhamnulose-1-phosphate aldolase	- none -	yes	yes	yes	yes	yes	yes	yes	yes	yes	yes	yes	yes	yes	yes
	NODE_1	276745	277557	+	fig|6666666.93405.peg.263	CDS	813	rhaR	HTH-type transcriptional activator RhaR	- none -	yes	yes	yes	yes	yes	yes	yes	yes	yes	yes	yes	yes	yes	yes
	NODE_1	277622	278617	+	fig|6666666.93405.peg.264	CDS	996	rhaS	rhamnose ABC transporter, periplasmic rhamnose-binding protein RhaS	- none -	yes	yes	yes	yes	yes	yes	yes	yes	yes	yes	yes	yes	yes	yes
	NODE_1	278732	280225	+	fig|6666666.93405.peg.265	CDS	1494	rhaT	rhamnose ABC transporter, ATP-binding protein RhaT	- none -	yes	yes	yes	yes	yes	yes	yes	yes	yes	yes	yes	yes	yes	yes
	NODE_1	280236	281240	+	fig|6666666.93405.peg.266	CDS	1005	rhaP	rhamnose ABC transporter, permease protein RhaP	- none -	yes	yes	yes	yes	yes	yes	yes	yes	yes	yes	yes	yes	yes	yes
	NODE_1	281237	282250	+	fig|6666666.93405.peg.267	CDS	1014	rhaQ	rhamnose ABC transporter, permease protein RhaQ	- none -	yes	yes	yes	yes	yes	yes	yes	yes	yes	yes	yes	yes	yes	yes
	NODE_1	282247	282573	+	fig|6666666.93405.peg.268	CDS	327	rhaU	L-rhamnose 1-epimerase RhaU	- none -	yes	yes	yes	yes	yes	yes	yes	yes	yes	yes	yes	yes	yes	yes
	NODE_1	282570	283955	+	fig|6666666.93405.peg.269	CDS	1386	rhaK	rhamnulokinase RhaK	- none -	yes	yes	yes	yes	yes	yes	yes	yes	yes	yes	yes	no	no	no
	NODE_1	284225	284097	-	fig|6666666.93405.peg.270	CDS	129		hypothetical protein	- none -	yes	no	no	no	no	no	no	no	no	no	no	no	no	no
	NODE_1	284241	285347	+	fig|6666666.93405.peg.271	CDS	1107	braC	leucine-specific-binding protein (LS-BP) (L-BP)	ABC transporter branched-chain amino acid (TC 3.A.1.4.1)	yes	yes	yes	yes	yes	yes	yes	yes	yes	yes	yes	yes	yes	yes
	NODE_1	286254	285430	-	fig|6666666.93405.peg.272	CDS	825		3-dehydroshikimate dehydratase	- none -	yes	yes	yes	yes	yes	yes	yes	yes	yes	yes	yes	yes	yes	yes
	NODE_1	287562	286387	-	fig|6666666.93405.peg.273	CDS	1176		hypothetical protein	CBSS-479435.4.peg.2736	yes	yes	yes	yes	yes	yes	yes	yes	yes	yes	yes	yes	yes	yes
	NODE_1	288733	287576	-	fig|6666666.93405.peg.274	CDS	1158		oxidoreductase, Gfo/Idh/MocA family	CBSS-479435.4.peg.2736	yes	yes	yes	yes	yes	yes	yes	yes	yes	yes	yes	yes	yes	yes
	NODE_1	289583	288864	-	fig|6666666.93405.peg.275	CDS	720		transcriptional regulator, TetR family	- none -	yes	yes	yes	yes	no	no	no	no	no	no	no	no	no	no
	NODE_1	290458	289829	-	fig|6666666.93405.peg.276	CDS	630		hypothetical protein	- none -	yes	no	no	no	no	no	no	no	no	no	no	no	no	no
	NODE_1	290607	291905	+	fig|6666666.93405.peg.277	CDS	1299		putative dehydrogenase protein	- none -	yes	yes	yes	yes	yes	yes	yes	yes	yes	yes	yes	yes	yes	yes
	NODE_1	292889	291936	-	fig|6666666.93405.peg.278	CDS	954		NAD-dependent epimerase/dehydratase	Rhamnose containing glycans	yes	yes	no	yes	yes	yes	yes	yes	no	no	no	no	no	no
	NODE_1	293773	293012	-	fig|6666666.93405.peg.279	CDS	762		transcriptional regulator	- none -	yes	yes	yes	yes	no	no	no	no	no	no	no	no	no	no
	NODE_1	293955	294941	+	fig|6666666.93405.peg.280	CDS	987		ABC transporter, substrate-binding protein	- none -	yes	yes	no	yes	no	no	no	no	no	no	no	no	no	no
	NODE_1	295030	295809	+	fig|6666666.93405.peg.281	CDS	780		ABC transporter, ATP-binding protein	- none -	yes	yes	yes	yes	no	no	no	no	no	no	no	no	no	no
	NODE_1	295817	296740	+	fig|6666666.93405.peg.282	CDS	924		ABC transporter, permease protein	- none -	yes	yes	yes	yes	no	no	no	no	no	no	no	no	no	no
	NODE_1	296757	298004	+	fig|6666666.93405.peg.283	CDS	1248	kynU	putative kynureninase	NAD and NADP cofactor biosynthesis global	yes	yes	yes	yes	no	no	no	no	no	no	no	no	no	no
	NODE_1	298042	298872	+	fig|6666666.93405.peg.284	CDS	831		esterase/lipase/thiestherase protein	Alpha-Amylase locus in Streptocococcus	yes	yes	yes	yes	no	no	no	no	no	no	no	no	no	no
	NODE_1	299396	298965	-	fig|6666666.93405.peg.285	CDS	432		glyoxalase/bleomycin resistance protein/dioxygenase	Alkylphosphonate utilization	yes	yes	yes	yes	yes	yes	yes	yes	yes	yes	no	no	no	no
	NODE_1	300792	299590	-	fig|6666666.93405.peg.286	CDS	1203	uxuA	mannonate dehydratase	- none -	yes	yes	no	yes	no	no	no	no	no	no	no	no	no	no
	NODE_1	300914	301621	+	fig|6666666.93405.peg.287	CDS	708		transcriptional regulator	- none -	yes	yes	no	yes	no	no	no	no	no	no	no	no	no	no
	NODE_1	301652	304123	+	fig|6666666.93405.peg.288	CDS	2472		beta-mannosidase protein	Mannose Metabolism	yes	yes	yes	yes	no	no	no	no	no	no	no	no	no	no
	NODE_1	304254	307514	+	fig|6666666.93405.peg.289	CDS	3261		sugar phosphorylase	- none -	yes	yes	yes	yes	yes	yes	yes	yes	yes	no	no	no	no	no
	NODE_1	308799	307561	-	fig|6666666.93405.peg.290	CDS	1239		putative MFS family transporter	- none -	yes	no	no	yes	no	no	no	yes	yes	yes	yes	yes	yes	yes
	NODE_1	308899	309795	+	fig|6666666.93405.peg.291	CDS	897		putative LysR family transcriptional regulator	CBSS-349102.4.peg.3442	yes	no	no	yes	no	no	no	yes	no	yes	yes	no	no	no
	NODE_1	309832	310497	+	fig|6666666.93405.peg.292	CDS	666		hypothetical protein	- none -	yes	yes	yes	yes	yes	yes	yes	yes	yes	yes	yes	yes	yes	yes
	NODE_1	310765	312267	+	fig|6666666.93405.peg.293	CDS	1503	degP	HtrA protease/chaperone protein	Periplasmic Stress Response, Scaffold proteins for [4Fe-4S] cluster assembly (MRP family)	yes	yes	yes	yes	yes	yes	yes	yes	yes	no	no	no	no	no
	NODE_1	312560	314716	+	fig|6666666.93405.peg.294	CDS	2157		GGDEF domain-containing protein	Bacterial hemoglobins	yes	yes	yes	no	no	no	no	no	no	no	no	no	no	no
	NODE_1	314934	314794	-	fig|6666666.93405.peg.295	CDS	141		hypothetical protein	- none -	yes	no	no	no	no	no	no	no	no	no	no	no	no	no
	NODE_1	314922	315554	+	fig|6666666.93405.peg.296	CDS	633		molecular chaperone, DnaJ family	Protein chaperones	yes	yes	yes	yes	yes	yes	yes	yes	yes	yes	no	no	no	no
	NODE_1	315551	315676	+	fig|6666666.93405.peg.297	CDS	126		hypothetical protein	- none -	yes	no	no	no	no	no	no	no	no	no	no	no	no	no
	NODE_1	315687	316400	+	fig|6666666.93405.peg.298	CDS	714		hypothetical protein	- none -	yes	no	no	yes	yes	yes	yes	yes	yes	yes	no	yes	yes	yes
	NODE_1	318040	316427	-	fig|6666666.93405.peg.299	CDS	1614		putative two component fused sensor/regulator transcriptional regulator	- none -	yes	no	no	no	yes	yes	yes	yes	yes	no	no	no	no	no
	NODE_1	319404	318262	-	fig|6666666.93405.peg.300	CDS	1143		peptidase M24	- none -	yes	yes	yes	yes	no	no	no	yes	no	no	no	no	no	no
	NODE_1	320210	319506	-	fig|6666666.93405.peg.301	CDS	705		FCD domain-containing protein	- none -	yes	yes	yes	yes	yes	yes	no	yes	yes	yes	yes	yes	no	no
	NODE_1	320223	320366	+	fig|6666666.93405.peg.302	CDS	144		hypothetical protein	- none -	yes	no	no	no	no	no	no	no	no	no	no	no	no	no
	NODE_1	320363	321274	+	fig|6666666.93405.peg.303	CDS	912		putative dihydrodipicolinate synthase	Proline, 4-hydroxyproline uptake and utilization	yes	no	no	yes	yes	yes	no	yes	no	no	no	no	no	no
	NODE_1	321626	321414	-	fig|6666666.93405.peg.304	CDS	213		hypothetical protein	- none -	yes	no	no	yes	no	no	no	no	no	no	no	no	no	no
	NODE_1	321888	323417	+	fig|6666666.93405.peg.305	CDS	1530		hypothetical protein	- none -	yes	no	no	no	yes	yes	yes	yes	no	no	no	no	no	no
	NODE_1	323434	324618	+	fig|6666666.93405.peg.306	CDS	1185		hypothetical protein	- none -	yes	no	no	no	yes	yes	yes	yes	no	no	no	no	no	no
	NODE_1	327701	324675	-	fig|6666666.93405.peg.307	CDS	3027	ams	putative alpha-D-mannosidase	Fructooligosaccharides(FOS) and Raffinose Utilization, Mannose Metabolism	yes	yes	no	yes	yes	yes	yes	yes	yes	yes	no	no	no	no
	NODE_1	328036	327893	-	fig|6666666.93405.peg.308	CDS	144		hypothetical protein	- none -	yes	no	no	no	no	no	no	no	no	no	no	no	no	no
	NODE_1	329252	328056	-	fig|6666666.93405.peg.309	CDS	1197	fsr	putative major facilitator superfamily (MFS) drug efflux transporter	- none -	yes	yes	yes	yes	yes	yes	yes	yes	yes	yes	yes	yes	yes	yes
	NODE_1	329322	330200	+	fig|6666666.93405.peg.310	CDS	879		transcriptional regulator, AraC family	- none -	yes	yes	yes	yes	no	no	no	no	no	no	no	no	no	no
	NODE_1	330344	330225	-	fig|6666666.93405.peg.311	CDS	120		hypothetical protein	- none -	yes	no	no	no	no	no	no	no	no	no	no	no	no	no
	NODE_1	330300	331364	+	fig|6666666.93405.peg.312	CDS	1065		alanine racemase	- none -	yes	yes	yes	yes	yes	yes	yes	yes	yes	yes	no	yes	yes	yes
	NODE_1	331412	332650	+	fig|6666666.93405.peg.313	CDS	1239		putative amino acid ABC transporter, substrate-binding protein	- none -	yes	yes	yes	yes	yes	yes	yes	yes	yes	yes	no	yes	yes	yes
	NODE_1	332716	333633	+	fig|6666666.93405.peg.314	CDS	918		putative amino acid ABC transporter, permease protein	Inositol catabolism	yes	yes	no	yes	yes	yes	yes	yes	yes	yes	yes	yes	yes	yes
	NODE_1	333630	334523	+	fig|6666666.93405.peg.315	CDS	894		putative amino acid ABC transporter, permease protein	- none -	yes	yes	no	yes	yes	yes	yes	yes	yes	yes	yes	yes	yes	no
	NODE_1	334549	336480	+	fig|6666666.93405.peg.316	CDS	1932		six-hairpin glycosidase-like protein	- none -	yes	yes	yes	yes	yes	yes	yes	yes	yes	yes	yes	yes	yes	no
	NODE_1	336482	337555	+	fig|6666666.93405.peg.317	CDS	1074		putative amino acid ABC transporter, ATP-binding protein	Uptake of selenate and selenite	yes	yes	yes	yes	yes	yes	yes	yes	no	no	yes	yes	yes	yes
	NODE_1	337669	338601	+	fig|6666666.93405.peg.318	CDS	933		similar to dihydrodipicolinate synthase	Lysine Biosynthesis DAP Pathway, Lysine Biosynthesis DAP Pathway, GJO scratch	yes	no	no	no	yes	yes	yes	yes	no	no	no	no	no	no
	NODE_1	338728	340344	+	fig|6666666.93405.peg.319	CDS	1617		Choline dehydrogenase (EC 1.1.99.1)	Choline and Betaine Uptake and Betaine Biosynthesis, Choline uptake and conversion to betaine clusters	yes	no	no	yes	no	no	yes	no	no	no	no	no	no	no
	NODE_1	340772	340359	-	fig|6666666.93405.peg.320	CDS	414	stbB	putative plasmid stability protein y4jK	Toxin-antitoxin replicon stabilization systems	yes	no	yes	no	no	yes	no	yes	yes	no	yes	yes	yes	yes
	NODE_1	341017	340769	-	fig|6666666.93405.peg.321	CDS	249		hypothetical protein	Toxin-antitoxin replicon stabilization systems	yes	no	yes	no	no	yes	yes	no	yes	no	yes	yes	yes	yes
	NODE_1	341113	341337	+	fig|6666666.93405.peg.322	CDS	225		hypothetical protein	- none -	yes	no	no	no	no	no	no	no	no	no	no	no	no	no
	NODE_1	341351	342709	+	fig|6666666.93405.peg.323	CDS	1359		Guanine deaminase (EC 3.5.4.3)	Purine Utilization, Purine conversions	yes	no	no	yes	no	no	no	no	no	no	no	no	no	no
	NODE_1	343576	342770	-	fig|6666666.93405.peg.324	CDS	807		lytic transglycosylase catalytic	- none -	yes	yes	yes	yes	yes	yes	yes	yes	yes	yes	no	yes	yes	yes
	NODE_1	344032	343919	-	fig|6666666.93405.peg.325	CDS	114		hypothetical protein	- none -	yes	no	no	no	no	no	no	no	no	no	no	no	no	no
	NODE_1	343994	345373	+	fig|6666666.93405.peg.326	CDS	1380		Allophanate hydrolase (EC 3.5.1.54)	Urea carboxylase and Allophanate hydrolase cluster, Urea decomposition	yes	no	no	no	no	no	no	no	no	no	no	no	no	no
	NODE_1	346249	345398	-	fig|6666666.93405.peg.327	CDS	852		Transcriptional regulator, LysR family	CBSS-349102.4.peg.3442	yes	no	no	no	yes	yes	no	no	no	no	no	no	no	no
	NODE_1	346429	347802	+	fig|6666666.93405.peg.328	CDS	1374		major facilitator superfamily (MFS) transporter	- none -	yes	no	no	no	yes	yes	no	no	no	no	no	no	no	no
	NODE_1	348475	347870	-	fig|6666666.93405.peg.329	CDS	606		hypothetical protein	- none -	yes	no	no	no	no	no	no	no	no	no	no	no	no	no
	NODE_1	349697	348582	-	fig|6666666.93405.peg.330	CDS	1116	anmK	anhydro-N-acetylmuramic acid kinase	Recycling of Peptidoglycan Amino Sugars	yes	yes	yes	yes	no	no	no	no	no	no	no	no	no	no
	NODE_1	350727	349708	-	fig|6666666.93405.peg.331	CDS	1020		beta-lactamase family protein	Beta-lactamase	yes	yes	yes	yes	no	no	no	no	no	no	no	no	no	no
	NODE_1	352482	350746	-	fig|6666666.93405.peg.332	CDS	1737		ABC transporter, ATP-binding protein	ABC transporter oligopeptide (TC 3.A.1.5.1)	yes	yes	yes	yes	no	no	no	no	no	no	no	no	no	no
	NODE_1	353318	352479	-	fig|6666666.93405.peg.333	CDS	840		ABC transporter, permease protein	ABC transporter dipeptide (TC 3.A.1.5.2)	yes	yes	yes	yes	no	no	no	no	no	no	no	no	no	no
	NODE_1	354277	353318	-	fig|6666666.93405.peg.334	CDS	960		ABC transporter, permease protein	ABC transporter dipeptide (TC 3.A.1.5.2)	yes	yes	yes	yes	no	no	no	no	no	no	no	no	no	no
	NODE_1	354401	354288	-	fig|6666666.93405.peg.335	CDS	114		hypothetical protein	- none -	yes	no	no	no	no	no	no	no	no	no	no	no	no	no
	NODE_1	355925	354405	-	fig|6666666.93405.peg.336	CDS	1521		ABC transporter, substrate binding protein	ABC transporter dipeptide (TC 3.A.1.5.2), Bacterial Chemotaxis	yes	yes	yes	yes	no	no	no	no	no	no	no	no	no	no
	NODE_1	356911	355988	-	fig|6666666.93405.peg.337	CDS	924	murQ	N-acetylmuramic acid 6-phosphate etherase	- none -	yes	yes	no	yes	no	no	no	no	no	no	no	no	no	no
	NODE_1	357097	356942	-	fig|6666666.93405.peg.338	CDS	156		hypothetical protein	- none -	yes	no	no	no	no	no	no	no	no	no	no	no	no	no
	NODE_1	358077	357187	-	fig|6666666.93405.peg.339	CDS	891		ATPase BadF/BadG/BcrA/BcrD type	Chitin and N-acetylglucosamine utilization	yes	yes	yes	yes	no	no	no	no	no	no	no	no	no	no
	NODE_1	359330	358074	-	fig|6666666.93405.peg.340	CDS	1257		UDP-N-acetylglucosamine 1-carboxyvinyltransferase	Peptidoglycan Biosynthesis, UDP-N-acetylmuramate from Fructose-6-phosphate Biosynthesis	yes	yes	yes	yes	no	no	no	no	no	no	no	no	no	no
	NODE_1	359571	360431	+	fig|6666666.93405.peg.341	CDS	861		SIS domain-containing protein	- none -	yes	yes	yes	yes	no	no	no	no	no	no	no	no	no	no
	NODE_1	360946	360440	-	fig|6666666.93405.peg.342	CDS	507		putative acetyltransferase	CBSS-374931.9.peg.1048	yes	no	no	no	no	no	no	no	no	no	no	no	no	no
	NODE_1	361235	360951	-	fig|6666666.93405.peg.343	CDS	285		hypothetical protein	CBSS-374931.9.peg.1048	yes	no	no	no	no	no	no	no	no	no	no	no	no	no
	NODE_1	362600	361338	-	fig|6666666.93405.peg.344	CDS	1263		hypothetical protein	- none -	yes	no	no	no	no	no	no	no	no	no	no	no	no	no
	NODE_1	363277	362681	-	fig|6666666.93405.peg.345	CDS	597		2-hydroxychromene-2-carboxylate isomerase protein	- none -	yes	yes	no	yes	yes	yes	no	yes	no	no	no	no	no	no
	NODE_1	364299	363442	-	fig|6666666.93405.peg.346	CDS	858	nadC	nicotinate-nucleotide diphosphorylase	Mycobacterium virulence operon possibly involved in quinolinate biosynthesis, NAD and NADP cofactor biosynthesis global	yes	yes	yes	yes	yes	yes	yes	yes	yes	yes	yes	no	no	no
	NODE_1	365842	364301	-	fig|6666666.93405.peg.347	CDS	1542	nadB	L-aspartate oxidase	Mycobacterium virulence operon possibly involved in quinolinate biosynthesis, NAD and NADP cofactor biosynthesis global	yes	yes	yes	yes	yes	yes	yes	yes	yes	yes	yes	no	no	no
	NODE_1	366810	365839	-	fig|6666666.93405.peg.348	CDS	972	nadA	quinolinate synthetase complex, A subunit	Mycobacterium virulence operon possibly involved in quinolinate biosynthesis, NAD and NADP cofactor biosynthesis global	yes	yes	no	yes	yes	yes	yes	yes	yes	yes	yes	no	no	no
	NODE_1	367783	366881	-	fig|6666666.93405.peg.349	CDS	903		NUDIX hydrolase superfamily protein	- none -	yes	yes	no	yes	yes	yes	yes	yes	yes	yes	yes	no	no	no
	NODE_1	368025	368819	+	fig|6666666.93405.peg.350	CDS	795		Gluconolactonase (EC 3.1.1.17)	Entner-Doudoroff Pathway	yes	no	no	no	no	no	no	no	no	no	no	no	no	no
	NODE_1	369530	368838	-	fig|6666666.93405.peg.351	CDS	693		transcriptional regulator, GntR family	Biotin biosynthesis	yes	yes	yes	yes	no	no	no	no	no	no	no	no	no	no
	NODE_1	369661	370665	+	fig|6666666.93405.peg.352	CDS	1005		ABC transporter, substrate-binding protein	- none -	yes	yes	yes	yes	no	no	no	no	no	no	no	no	no	no
	NODE_1	370722	371537	+	fig|6666666.93405.peg.353	CDS	816		ABC transporter, ATP-binding protein	- none -	yes	yes	yes	yes	no	no	no	no	no	no	no	no	no	no
	NODE_1	371541	372404	+	fig|6666666.93405.peg.354	CDS	864		ABC transporter, permease protein	- none -	yes	yes	yes	yes	no	no	no	no	no	no	no	no	no	no
	NODE_1	372535	372410	-	fig|6666666.93405.peg.355	CDS	126		hypothetical protein	- none -	yes	no	no	no	no	no	no	no	no	no	no	no	no	no
	NODE_1	372548	374194	+	fig|6666666.93405.peg.356	CDS	1647	ilvD	dihydroxy-acid dehydratase (DAD)	Branched-Chain Amino Acid Biosynthesis	yes	yes	yes	yes	yes	yes	no	yes	no	no	yes	yes	yes	no
	NODE_1	374223	374936	+	fig|6666666.93405.peg.357	CDS	714		methyltransf 6 family protein	- none -	yes	yes	yes	yes	yes	yes	no	yes	no	no	yes	yes	yes	no
	NODE_1	375356	375201	-	fig|6666666.93405.peg.358	CDS	156		hypothetical protein	- none -	yes	no	no	no	no	no	no	no	no	no	no	no	no	no
	NODE_1	375342	375677	+	fig|6666666.93405.peg.359	CDS	336		hypothetical protein	- none -	yes	no	no	no	no	no	no	no	no	no	no	no	no	no
	NODE_1	376893	375691	-	fig|6666666.93405.peg.360	CDS	1203		D-Glucosaminate-6-phosphate ammonia-lyase (EC 4.3.1.-)	- none -	yes	no	no	no	no	no	no	no	no	no	no	no	no	no
	NODE_1	377374	376907	-	fig|6666666.93405.peg.361	CDS	468		Transcription regulator	- none -	yes	no	no	no	no	no	no	no	no	no	no	no	no	no
	NODE_1	378183	377389	-	fig|6666666.93405.peg.362	CDS	795		Amino acid ABC transporter, ATP-binding protein	- none -	yes	no	no	no	no	no	no	no	no	no	no	no	no	no
	NODE_1	378836	378189	-	fig|6666666.93405.peg.363	CDS	648		Amino acid ABC transporter, permease protein	- none -	yes	no	no	no	no	no	no	no	no	no	no	no	no	no
	NODE_1	379503	378838	-	fig|6666666.93405.peg.364	CDS	666		putative amino acid ABC transporter, permease protein	- none -	yes	no	no	no	no	no	no	no	no	no	no	no	no	no
	NODE_1	380460	379585	-	fig|6666666.93405.peg.365	CDS	876		glutamine-binding protein, glutamine ABC transporter	- none -	yes	no	no	no	no	no	no	no	no	no	no	no	no	no
	NODE_1	380613	381419	+	fig|6666666.93405.peg.366	CDS	807		Transcriptional regulator, IclR family	Homogentisate pathway of aromatic compound degradation	yes	no	no	no	no	no	no	no	no	no	no	no	no	no
	NODE_1	382034	381435	-	fig|6666666.93405.peg.367	CDS	600		hypothetical protein	- none -	yes	yes	yes	yes	yes	yes	yes	yes	yes	yes	no	yes	yes	yes
	NODE_1	382594	382130	-	fig|6666666.93405.peg.368	CDS	465		recombination regulator RecX	- none -	yes	yes	yes	yes	yes	yes	yes	yes	yes	yes	yes	no	yes	no
	NODE_1	384155	382749	-	fig|6666666.93405.peg.369	CDS	1407		D-mannonate oxidoreductase (EC 1.1.1.57)	- none -	yes	no	no	yes	no	no	no	no	no	no	no	no	no	no
	NODE_1	384123	384365	+	fig|6666666.93405.peg.370	CDS	243		hypothetical protein	- none -	yes	no	no	no	no	no	no	no	no	no	no	no	no	no
	NODE_1	384529	385560	+	fig|6666666.93405.peg.371	CDS	1032		aryl-alcohol dehydrogenase	L-fucose utilization temp	yes	yes	no	yes	yes	yes	yes	yes	yes	yes	no	no	no	no
	NODE_1	386667	385693	-	fig|6666666.93405.peg.372	CDS	975	cpo	non-heme chloroperoxidase	- none -	yes	yes	yes	yes	yes	yes	yes	yes	yes	no	yes	yes	no	no
	NODE_1	386812	387252	+	fig|6666666.93405.peg.373	CDS	441		Organic hydroperoxide resistance transcriptional regulator	CBSS-269482.1.peg.1294, Oxidative stress	yes	no	no	yes	no	no	no	no	no	no	no	no	no	no
	NODE_1	387699	387274	-	fig|6666666.93405.peg.374	CDS	426		hypothetical protein	- none -	yes	no	no	no	no	no	no	no	no	no	no	no	no	no
	NODE_1	388110	387880	-	fig|6666666.93405.peg.375	CDS	231		hypothetical protein	- none -	yes	no	no	no	no	no	no	no	no	no	no	no	no	no
	NODE_1	388561	388244	-	fig|6666666.93405.peg.376	CDS	318		hypothetical protein	- none -	yes	no	no	no	no	no	no	no	no	no	no	no	no	no
	NODE_1	390157	388757	-	fig|6666666.93405.peg.377	CDS	1401		putative oxidoreductase	Mercuric reductase	yes	no	no	no	no	no	no	no	no	no	no	no	no	no
	NODE_1	390913	390236	-	fig|6666666.93405.peg.378	CDS	678		Peroxiredoxin	- none -	yes	no	no	no	no	no	no	no	no	no	no	no	no	no
	NODE_1	390912	391919	+	fig|6666666.93405.peg.379	CDS	1008		Transcriptional regulator, LysR family	CBSS-349102.4.peg.3442	yes	no	no	no	no	no	no	no	no	no	no	no	no	no
	NODE_1	392177	392929	+	fig|6666666.93405.peg.380	CDS	753		hypothetical protein	- none -	yes	no	no	no	no	no	no	no	no	no	no	no	no	no
	NODE_1	393738	393079	-	fig|6666666.93405.peg.381	CDS	660		alkyl hydroperoxide reductase (AhpC)/thiol specific antioxidant (TSA) family protein	Oxidative stress, Thioredoxin-disulfide reductase	yes	yes	yes	yes	yes	yes	yes	yes	yes	yes	yes	yes	yes	yes
	NODE_1	394435	393851	-	fig|6666666.93405.peg.382	CDS	585		hypothetical protein	- none -	yes	yes	yes	yes	yes	yes	no	yes	yes	yes	no	no	yes	yes
	NODE_1	394866	394681	-	fig|6666666.93405.peg.383	CDS	186		hypothetical protein	- none -	yes	no	no	no	no	no	no	no	no	no	no	no	no	no
	NODE_1	395710	396618	+	fig|6666666.93405.peg.384	CDS	909		putative transmembrane protein	- none -	yes	no	no	no	yes	yes	yes	yes	yes	yes	no	no	no	no
	NODE_1	396751	397560	+	fig|6666666.93405.peg.385	CDS	810	mscS	small-conductance mechanosensitive channel	- none -	yes	yes	yes	yes	yes	yes	yes	yes	yes	no	yes	no	no	no
	NODE_1	397690	398031	+	fig|6666666.93405.peg.386	CDS	342		hypothetical protein	- none -	yes	no	no	no	no	no	no	no	no	no	no	no	no	no
	NODE_1	398629	398351	-	fig|6666666.93405.peg.387	CDS	279		hypothetical protein	- none -	yes	no	no	no	no	no	no	no	no	no	no	no	no	no
	NODE_1	398856	398626	-	fig|6666666.93405.peg.388	CDS	231		hypothetical protein	- none -	no	no	no	no	no	no	no	no	no	no	no	no	no	no
	NODE_1	398872	399396	+	fig|6666666.93405.peg.389	CDS	525		hypothetical protein	- none -	yes	no	no	no	yes	yes	yes	yes	no	no	no	no	no	no
	NODE_1	399565	399729	+	fig|6666666.93405.peg.390	CDS	165		hypothetical protein	- none -	yes	yes	no	no	no	yes	no	yes	yes	yes	no	yes	yes	yes
	NODE_1	400263	400469	+	fig|6666666.93405.peg.391	CDS	207		hypothetical protein	- none -	yes	no	no	no	yes	yes	yes	yes	yes	no	yes	yes	yes	yes
	NODE_1	400478	400606	+	fig|6666666.93405.peg.392	CDS	129		hypothetical protein	- none -	yes	no	no	no	no	no	no	no	no	no	no	no	no	no
	NODE_1	400954	400733	-	fig|6666666.93405.peg.393	CDS	222		hypothetical protein	- none -	yes	no	no	no	no	no	no	no	no	no	no	no	no	no
	NODE_1	401749	401033	-	fig|6666666.93405.peg.394	CDS	717	raiI	putative autoinducer synthesis protein	- none -	yes	no	no	no	yes	yes	yes	yes	no	no	no	no	no	no
	NODE_1	402523	401777	-	fig|6666666.93405.peg.395	CDS	747	bisR	putative AHL-dependent transcriptional regulator	- none -	yes	no	no	no	yes	yes	yes	yes	no	no	no	no	no	no
	NODE_1	402646	402870	+	fig|6666666.93405.peg.396	CDS	225		hypothetical protein	- none -	no	no	no	no	no	no	no	no	no	no	no	no	no	no
	NODE_1	403278	404342	+	fig|6666666.93405.peg.397	CDS	1065		Fructose-bisphosphate aldolase class II (EC 4.1.2.13)	Calvin-Benson cycle, Glycolysis and Gluconeogenesis	yes	no	no	yes	no	no	no	no	no	no	no	no	no	no
	NODE_1	404504	404680	+	fig|6666666.93405.peg.398	CDS	177		hypothetical protein	- none -	yes	no	no	no	no	no	no	no	no	no	no	no	no	no
	NODE_1	404773	405537	+	fig|6666666.93405.peg.399	CDS	765	eryR	transcriptional regulator, DeoR family	- none -	yes	yes	yes	yes	no	no	no	yes	yes	no	no	no	yes	no
	NODE_1	405588	406328	+	fig|6666666.93405.peg.400	CDS	741	tpiA	triosephosphate isomerase	CBSS-331978.3.peg.2915, Calvin-Benson cycle, Glycolysis and Gluconeogenesis	yes	yes	yes	yes	no	no	no	yes	yes	no	no	no	yes	no
	NODE_1	406328	406783	+	fig|6666666.93405.peg.401	CDS	456	rpiB	ribose-5-phosphate isomerase B	Calvin-Benson cycle, D-ribose utilization, Pentose phosphate pathway	yes	yes	yes	yes	no	no	no	yes	yes	no	no	no	yes	no
	NODE_1	407018	408739	+	fig|6666666.93405.peg.402	CDS	1722		Lipid A export ATP-binding protein/permease protein MsbA	- none -	yes	no	yes	yes	no	no	no	no	no	no	yes	no	no	yes
	NODE_1	408876	409469	+	fig|6666666.93405.peg.403	CDS	594		SAM-dependent methyltransferase	- none -	yes	no	yes	no	no	no	no	no	yes	no	no	no	no	no
	NODE_1	410362	409520	-	fig|6666666.93405.peg.404	CDS	843		Universal stress protein UspA	- none -	yes	no	no	no	yes	yes	no	no	no	no	no	no	no	no
	NODE_1	410968	410546	-	fig|6666666.93405.peg.405	CDS	423		putative MerR family transcriptional regulator	Cobalt-zinc-cadmium resistance	yes	no	no	yes	yes	yes	yes	yes	yes	yes	no	no	no	no
	NODE_1	411078	413345	+	fig|6666666.93405.peg.406	CDS	2268		heavy metal efflux P-type ATPase	Copper Transport System, Copper homeostasis	yes	yes	yes	yes	yes	yes	yes	yes	yes	yes	no	yes	yes	yes
	NODE_1	413553	414281	+	fig|6666666.93405.peg.407	CDS	729		transcriptional regulator, GntR family	- none -	yes	yes	yes	yes	yes	yes	yes	yes	yes	yes	yes	yes	yes	yes
	NODE_1	414278	415444	+	fig|6666666.93405.peg.408	CDS	1167	mdeA	cystathionine gamma-synthase	L-Cystine Uptake and Metabolism, Methionine Biosynthesis	yes	yes	no	yes	yes	yes	yes	yes	yes	yes	yes	yes	yes	yes
	NODE_1	415487	416746	+	fig|6666666.93405.peg.409	CDS	1260		putative amino acid ABC transporter, substrate-binding protein	Inositol catabolism	yes	yes	yes	yes	yes	yes	yes	yes	yes	yes	yes	yes	yes	yes
	NODE_1	416792	417772	+	fig|6666666.93405.peg.410	CDS	981		putative amino acid ABC transporter, permease protein	- none -	yes	yes	yes	yes	yes	yes	yes	yes	yes	yes	yes	yes	yes	yes
	NODE_1	417776	418606	+	fig|6666666.93405.peg.411	CDS	831		putative amino acid ABC transporter, permease protein	Maltose and Maltodextrin Utilization	yes	yes	yes	yes	yes	yes	yes	yes	yes	yes	yes	yes	yes	yes
	NODE_1	418611	419669	+	fig|6666666.93405.peg.412	CDS	1059		putative amino acid ABC transporter, ATP-binding protein	Maltose and Maltodextrin Utilization	yes	yes	yes	yes	yes	yes	yes	yes	yes	yes	yes	yes	yes	yes
	NODE_1	419805	419677	-	fig|6666666.93405.peg.413	CDS	129		hypothetical protein	- none -	no	no	no	no	no	no	no	no	no	no	no	no	no	no
	NODE_1	419759	420163	+	fig|6666666.93405.peg.414	CDS	405		hypothetical protein	- none -	yes	yes	yes	yes	no	no	no	no	no	no	no	no	no	no
	NODE_1	420392	421765	+	fig|6666666.93405.peg.415	CDS	1374		sulfite reductase	- none -	yes	yes	yes	yes	no	no	no	yes	no	no	no	no	no	no
	NODE_1	423362	421869	-	fig|6666666.93405.peg.416	CDS	1494		hypothetical protein	- none -	yes	no	no	no	no	no	no	no	no	no	no	no	no	no
	NODE_1	424234	423566	-	fig|6666666.93405.peg.417	CDS	669		hypothetical protein	- none -	yes	no	no	yes	no	no	no	no	no	no	no	no	no	no
	NODE_1	424494	424988	+	fig|6666666.93405.peg.418	CDS	495		leucine-responsive regulatory protein	Branched-Chain Amino Acid Biosynthesis, Glutamine, Glutamate, Aspartate and Asparagine Biosynthesis	yes	yes	no	no	no	no	no	no	no	no	no	no	no	no
	NODE_1	425103	426605	+	fig|6666666.93405.peg.419	CDS	1503	gabD	succinate-semialdehyde dehydrogenase	Glycerolipid and Glycerophospholipid Metabolism in Bacteria, Methylglyoxal Metabolism	yes	yes	no	no	yes	yes	yes	yes	yes	no	no	yes	yes	no
	NODE_1	426639	428018	+	fig|6666666.93405.peg.420	CDS	1380	opaC	aminotransferase class-III	Putrescine utilization pathways	yes	yes	no	no	yes	yes	no	yes	yes	no	no	yes	yes	yes
	NODE_1	428167	429597	+	fig|6666666.93405.peg.421	CDS	1431		transcriptional regulator, GntR family	Threonine degradation	yes	yes	no	no	no	no	no	no	no	no	yes	no	no	no
	NODE_1	430405	429641	-	fig|6666666.93405.peg.422	CDS	765	ehuA	ectoine/hydroxyectoine ABC transporter, ATP-binding protein	- none -	yes	yes	no	yes	no	yes	no	no	no	no	yes	no	yes	no
	NODE_1	431094	430402	-	fig|6666666.93405.peg.423	CDS	693	ehuD	ectoine/hydroxyectoine ABC transporter, permease protein EhuD	- none -	yes	yes	no	no	no	yes	no	no	no	no	yes	no	yes	no
	NODE_1	431756	431091	-	fig|6666666.93405.peg.424	CDS	666	ehuC	ectoine/hydroxyectoine ABC transporter, permease protein EhuC	- none -	yes	yes	no	no	no	no	no	no	no	no	yes	no	no	no
	NODE_1	432708	431851	-	fig|6666666.93405.peg.425	CDS	858	ehuB	ectoine/hydroxyectoine ABC transporter, solute-binding protein	- none -	yes	yes	no	no	no	no	no	no	no	no	yes	no	no	no
	NODE_1	433831	432812	-	fig|6666666.93405.peg.426	CDS	1020	eutE	ectoine utilization protein EutE	- none -	yes	yes	no	no	yes	yes	yes	yes	no	no	yes	yes	yes	yes
	NODE_1	435019	433841	-	fig|6666666.93405.peg.427	CDS	1179	eutD	ectoine utilization protein EutD	Protein degradation	yes	yes	no	no	yes	yes	yes	yes	no	no	yes	yes	yes	yes
	NODE_1	436032	435016	-	fig|6666666.93405.peg.428	CDS	1017	eutC	ectoine utilization protein EutC	Arginine and Ornithine Degradation	yes	yes	no	no	yes	yes	yes	yes	no	no	yes	yes	yes	yes
	NODE_1	437015	436032	-	fig|6666666.93405.peg.429	CDS	984	eutB	ectoine utilization protein EutB	Branched-Chain Amino Acid Biosynthesis, Glycine and Serine Utilization, Threonine degradation	yes	yes	no	no	yes	yes	yes	yes	no	no	yes	yes	yes	no
	NODE_1	437545	437285	-	fig|6666666.93405.peg.430	CDS	261	minE	cell division topological specificity factor MinE	Bacterial Cell Division, Bacterial Cytoskeleton, Septum site-determining cluster Min	yes	yes	yes	yes	yes	yes	yes	yes	yes	yes	yes	yes	yes	yes
	NODE_1	438357	437542	-	fig|6666666.93405.peg.431	CDS	816	minD	septum site-determining protein MinD	Bacterial Cell Division, Bacterial Cytoskeleton, Septum site-determining cluster Min	yes	yes	yes	yes	yes	yes	yes	yes	yes	yes	yes	yes	yes	yes
	NODE_1	439126	438389	-	fig|6666666.93405.peg.432	CDS	738	minC	septum site-determining protein MinC	Bacterial Cell Division, Bacterial Cytoskeleton, Septum site-determining cluster Min	yes	yes	yes	yes	yes	yes	yes	yes	yes	yes	yes	yes	yes	yes
	NODE_1	440051	439347	-	fig|6666666.93405.peg.433	CDS	705		diguanylate cyclase/phosphodiesterase	Bacterial hemoglobins	yes	no	no	no	no	no	no	no	no	no	no	no	no	no
	NODE_1	440716	440378	-	fig|6666666.93405.peg.434	CDS	339		hypothetical protein	- none -	yes	yes	yes	yes	yes	yes	yes	yes	yes	yes	no	yes	yes	yes
	NODE_1	441181	440726	-	fig|6666666.93405.peg.435	CDS	456		hypothetical protein	- none -	yes	no	no	no	no	no	no	no	no	no	no	no	no	no
	NODE_1	443660	441300	-	fig|6666666.93405.peg.436	CDS	2361		stage II sporulation E family protein	SigmaB stress responce regulation	yes	yes	yes	yes	yes	yes	yes	yes	yes	yes	no	yes	yes	yes
	NODE_1	444835	443657	-	fig|6666666.93405.peg.437	CDS	1179		ubiquinone/menaquinone biosynthesis methyltransferase UbiE	- none -	yes	yes	yes	yes	yes	yes	yes	yes	yes	yes	no	yes	yes	yes
	NODE_1	445293	444832	-	fig|6666666.93405.peg.438	CDS	462		hypothetical protein	- none -	yes	no	no	no	no	no	no	no	no	no	no	no	no	no
	NODE_1	445410	445607	+	fig|6666666.93405.peg.439	CDS	198		hypothetical protein	- none -	no	no	no	no	no	no	no	no	no	no	no	no	no	no
	NODE_1	447234	445564	-	fig|6666666.93405.peg.440	CDS	1671		diguanylate cyclase/phosphodiesterase	Bacterial hemoglobins	yes	yes	yes	yes	yes	yes	yes	yes	yes	yes	no	yes	yes	yes
	NODE_1	447769	447653	-	fig|6666666.93405.peg.441	CDS	117		hypothetical protein	- none -	no	no	no	no	no	no	no	no	no	no	no	no	no	no
	NODE_1	447968	447762	-	fig|6666666.93405.peg.442	CDS	207		hypothetical protein	- none -	yes	yes	no	yes	no	yes	yes	no	no	no	no	no	no	no
	NODE_1	449059	448199	-	fig|6666666.93405.peg.443	CDS	861		alpha/beta fold family hydrolase protein	- none -	yes	no	no	no	no	no	no	no	no	no	no	no	no	no
	NODE_1	449228	449359	+	fig|6666666.93405.peg.444	CDS	132		hypothetical protein	- none -	yes	no	no	no	no	no	no	no	no	no	no	no	no	no
	NODE_1	449971	449351	-	fig|6666666.93405.peg.445	CDS	621		hypothetical protein	- none -	yes	no	no	no	no	no	no	no	no	no	no	no	no	no
	NODE_1	450161	450745	+	fig|6666666.93405.peg.446	CDS	585		hypothetical protein	- none -	yes	no	no	no	no	no	no	no	no	no	no	no	no	no
	NODE_1	450817	450969	+	fig|6666666.93405.peg.447	CDS	153		hypothetical protein	- none -	yes	no	no	no	no	no	no	no	no	no	no	no	no	no
	NODE_1	451063	451278	+	fig|6666666.93405.peg.448	CDS	216		hypothetical protein	- none -	no	no	no	no	no	no	no	no	no	no	no	no	no	no
	NODE_1	451442	451618	+	fig|6666666.93405.peg.449	CDS	177		hypothetical protein	- none -	no	no	no	no	no	no	no	no	no	no	no	no	no	no
	NODE_1	451702	451851	+	fig|6666666.93405.peg.450	CDS	150		hypothetical protein	- none -	yes	no	no	no	no	no	no	no	no	no	no	no	no	no
	NODE_1	451848	452000	+	fig|6666666.93405.peg.451	CDS	153		hypothetical protein	- none -	yes	yes	no	no	no	no	no	no	no	no	no	no	no	no
	NODE_1	452041	452277	+	fig|6666666.93405.peg.452	CDS	237		30S ribosomal protein S21	Macromolecular synthesis operon, Ribosome SSU bacterial	yes	yes	no	yes	yes	yes	no	yes	yes	no	no	no	no	no
	NODE_1	452340	452537	+	fig|6666666.93405.peg.453	CDS	198		hypothetical protein	- none -	yes	yes	no	no	no	yes	no	no	yes	yes	no	no	no	no
	NODE_1	453336	452854	-	fig|6666666.93405.peg.454	CDS	483		Nudix hydrolase superfamily protein	CBSS-176299.4.peg.1996A, pyrimidine conversions	yes	no	no	no	no	no	no	no	no	no	no	no	no	no
	NODE_1	454008	454163	+	fig|6666666.93405.peg.455	CDS	156		hypothetical protein	- none -	no	no	no	no	no	no	no	no	no	no	no	no	no	no
	NODE_1	454271	454522	+	fig|6666666.93405.peg.456	CDS	252		hypothetical protein	- none -	yes	no	no	no	no	no	no	no	no	no	no	no	no	no
	NODE_1	454553	455329	+	fig|6666666.93405.peg.457	CDS	777		LPXTG-motif cell wall anchor domain-containing protein	- none -	yes	no	no	no	no	no	no	no	no	no	no	no	no	no
	NODE_1	455543	456874	+	fig|6666666.93405.peg.458	CDS	1332		Manganese transport protein MntH	- none -	yes	no	no	no	no	no	no	no	no	yes	no	no	no	no
	NODE_1	457025	457186	+	fig|6666666.93405.peg.459	CDS	162		hypothetical protein	- none -	yes	no	no	no	no	no	no	no	no	no	no	no	no	no
	NODE_1	458023	457253	-	fig|6666666.93405.peg.460	CDS	771		3-demethylubiquinone-9 3-O-methyltransferase	- none -	yes	no	no	no	yes	yes	yes	no	yes	yes	no	yes	no	no
	NODE_1	459057	458026	-	fig|6666666.93405.peg.461	CDS	1032	rmlB	putative dTDP-glucose 4,6-dehydratase protein	Rhamnose containing glycans, dTDP-rhamnose synthesis	yes	no	no	no	yes	yes	yes	no	yes	yes	no	yes	no	no
	NODE_1	460184	459078	-	fig|6666666.93405.peg.462	CDS	1107		hypothetical protein	- none -	yes	no	no	no	yes	yes	yes	no	yes	yes	no	yes	no	no
	NODE_1	461269	460181	-	fig|6666666.93405.peg.463	CDS	1089		hypothetical protein	- none -	yes	no	no	no	yes	yes	yes	no	yes	yes	no	yes	no	no
	NODE_1	462384	461266	-	fig|6666666.93405.peg.464	CDS	1119		glycosyltransferase	- none -	yes	no	no	no	yes	yes	yes	no	yes	yes	no	yes	no	no
	NODE_1	463547	462381	-	fig|6666666.93405.peg.465	CDS	1167		putative glycosyltransferase protein	CBSS-258594.1.peg.3339	yes	no	no	no	no	no	no	no	no	yes	no	yes	no	no
	NODE_1	464614	463544	-	fig|6666666.93405.peg.466	CDS	1071	tyv	putative CDP-tyvelose-2-epimerase	- none -	yes	no	no	no	no	no	no	no	no	no	no	yes	no	no
	NODE_1	465606	464611	-	fig|6666666.93405.peg.467	CDS	996		UDP-glucose 4-epimerase	- none -	yes	no	no	no	yes	yes	yes	no	yes	yes	no	yes	no	no
	NODE_1	465601	465714	+	fig|6666666.93405.peg.468	CDS	114		hypothetical protein	- none -	yes	no	no	no	no	no	no	no	no	no	no	no	no	no
	NODE_1	466183	466944	+	fig|6666666.93405.peg.469	CDS	762		Zn-dependent threonine dehydrogenase	Threonine degradation	yes	no	no	no	no	no	no	no	no	no	no	no	no	no
	NODE_1	466941	467966	+	fig|6666666.93405.peg.470	CDS	1026		putative oxidoreductase	- none -	yes	no	no	no	yes	yes	yes	no	yes	yes	no	yes	no	no
	NODE_1	468610	468002	-	fig|6666666.93405.peg.471	CDS	609		hypothetical protein	- none -	yes	no	no	yes	no	no	no	no	no	no	no	no	no	no
	NODE_1	469014	469526	+	fig|6666666.93405.peg.472	CDS	513		hypothetical protein	- none -	yes	no	no	no	yes	yes	no	no	yes	no	no	no	no	no
	NODE_1	469655	470560	+	fig|6666666.93405.peg.473	CDS	906		Putative diheme cytochrome c-553	Soluble cytochromes and functionally related electron carriers	yes	no	no	no	yes	yes	yes	no	yes	yes	no	no	no	no
	NODE_1	470985	470566	-	fig|6666666.93405.peg.474	CDS	420		Cytochrome c oxidase polypeptide II (EC 1.9.3.1)	CBSS-316057.3.peg.563, Terminal cytochrome C oxidases	yes	no	no	no	yes	yes	yes	no	no	yes	no	no	no	no
	NODE_1	471871	470960	-	fig|6666666.93405.peg.475	CDS	912		hypothetical protein	- none -	yes	no	no	no	no	no	no	no	no	yes	no	no	no	no
	NODE_1	471990	471844	-	fig|6666666.93405.peg.476	CDS	147		hypothetical protein	- none -	no	no	no	no	no	no	no	no	no	no	no	no	no	no
	NODE_1	472754	472152	-	fig|6666666.93405.peg.477	CDS	603		Cytochrome c oxidase polypeptide III (EC 1.9.3.1)	CBSS-316057.3.peg.563, Terminal cytochrome C oxidases	yes	no	no	no	yes	yes	yes	no	yes	yes	no	no	no	no
	NODE_1	474664	472751	-	fig|6666666.93405.peg.478	CDS	1914		Cytochrome c oxidase polypeptide I (EC 1.9.3.1)	Terminal cytochrome C oxidases	yes	no	no	no	yes	yes	yes	no	no	yes	no	no	no	no
	NODE_1	475659	474661	-	fig|6666666.93405.peg.479	CDS	999		Cytochrome c oxidase polypeptide II (EC 1.9.3.1)	CBSS-316057.3.peg.563, Terminal cytochrome C oxidases	yes	no	no	no	yes	no	yes	no	yes	yes	no	no	no	no
	NODE_1	476261	475656	-	fig|6666666.93405.peg.480	CDS	606		Cytochrome c oxidase polypeptide III (EC 1.9.3.1)	CBSS-316057.3.peg.563, Terminal cytochrome C oxidases	yes	no	no	no	no	yes	no	no	yes	yes	no	no	no	no
	NODE_1	478561	476288	-	fig|6666666.93405.peg.481	CDS	2274		Putative formate dehydrogenase/oxidoreductase protein	Formate hydrogenase	yes	no	no	no	no	yes	yes	no	yes	yes	no	no	no	no
	NODE_1	479505	478780	-	fig|6666666.93405.peg.482	CDS	726		hypothetical protein	- none -	yes	no	no	no	yes	yes	yes	no	yes	yes	no	yes	yes	yes
	NODE_1	480325	479495	-	fig|6666666.93405.peg.483	CDS	831		hypothetical protein	- none -	yes	no	no	no	yes	yes	yes	no	yes	yes	no	yes	yes	yes
	NODE_1	480782	480465	-	fig|6666666.93405.peg.484	CDS	318		hypothetical protein	- none -	yes	no	no	no	no	no	no	no	no	no	no	no	no	no
	NODE_1	481048	480926	-	fig|6666666.93405.peg.485	CDS	123		hypothetical protein	- none -	yes	no	no	no	no	no	no	no	no	no	no	no	no	no
	NODE_1	481322	481125	-	fig|6666666.93405.peg.486	CDS	198		hypothetical protein	- none -	yes	no	no	no	no	no	no	no	no	no	no	no	no	no
	NODE_1	481939	481436	-	fig|6666666.93405.peg.487	CDS	504		RNA polymerase, sigma-24 subunit, ECF subfamily	CBSS-316057.3.peg.1308	yes	yes	no	no	no	no	no	no	no	no	no	no	no	no
	NODE_1	482020	482133	+	fig|6666666.93405.peg.488	CDS	114		hypothetical protein	- none -	yes	no	no	no	no	no	no	no	no	no	no	no	no	no
	NODE_1	482562	482317	-	fig|6666666.93405.peg.489	CDS	246		hypothetical protein	- none -	yes	no	no	no	yes	yes	yes	yes	no	yes	yes	no	no	no
	NODE_1	482757	482593	-	fig|6666666.93405.peg.490	CDS	165		hypothetical protein	- none -	no	no	no	no	no	no	no	no	no	no	no	no	no	no
	NODE_1	482933	484159	+	fig|6666666.93405.peg.491	CDS	1227		major facilitator superfamily (MFS) transporter	- none -	yes	no	no	no	no	no	no	no	no	no	no	no	no	no
	NODE_1	484261	485313	+	fig|6666666.93405.peg.492	CDS	1053		protein-glutamate methylesterase	- none -	yes	no	no	no	no	no	no	no	no	no	no	no	no	no
	NODE_1	485353	488946	+	fig|6666666.93405.peg.493	CDS	3594		Chemotaxis protein methyltransferase CheR (EC 2.1.1.80)	Bacterial Chemotaxis	yes	no	no	no	no	no	no	no	no	no	no	no	no	no
	NODE_1	489022	489405	+	fig|6666666.93405.peg.494	CDS	384		response regulator receiver	- none -	yes	yes	no	no	yes	yes	no	no	no	yes	no	no	no	no
	NODE_1	489789	489421	-	fig|6666666.93405.peg.495	CDS	369		Two-component system regulatory protein	- none -	yes	no	no	no	no	no	no	no	no	no	no	no	no	no
	NODE_1	490097	489831	-	fig|6666666.93405.peg.496	CDS	267		hypothetical protein	- none -	yes	no	no	no	no	no	no	no	no	no	no	no	no	no
	NODE_1	490532	490278	-	fig|6666666.93405.peg.497	CDS	255		sigma factor, ECF subfamily	- none -	yes	no	no	no	no	no	no	no	no	no	no	no	no	no
	NODE_1	490819	491202	+	fig|6666666.93405.peg.498	CDS	384		hypothetical protein	- none -	yes	no	no	no	no	no	no	no	no	no	no	no	no	no
	NODE_1	491199	492416	+	fig|6666666.93405.peg.499	CDS	1218		Manganese transport protein MntH	- none -	yes	no	no	no	no	no	yes	no	no	yes	no	no	no	no
	NODE_1	492418	492783	+	fig|6666666.93405.peg.500	CDS	366		hypothetical protein	- none -	yes	no	no	no	no	no	no	no	no	no	no	no	no	no
	NODE_1	492780	493094	+	fig|6666666.93405.peg.501	CDS	315		Aspartate oxidase	- none -	yes	no	no	no	no	no	no	no	no	yes	no	no	no	no
	NODE_1	493487	493338	-	fig|6666666.93405.peg.502	CDS	150		hypothetical protein	- none -	yes	no	no	no	no	no	no	no	no	no	no	no	no	no
	NODE_1	493553	493753	+	fig|6666666.93405.peg.503	CDS	201		Guanosine-3',5'-bis(Diphosphate) 3'-pyrophosphohydrolase (EC 3.1.7.2)	- none -	yes	no	no	no	no	no	no	no	no	no	no	no	no	no
	NODE_1	493885	494238	+	fig|6666666.93405.peg.504	CDS	354		hypothetical protein	- none -	yes	no	no	no	no	no	no	no	no	no	no	no	no	no
	NODE_1	494441	496105	+	fig|6666666.93405.peg.505	CDS	1665		Trehalose synthase (EC 5.4.99.16)	Trehalose Biosynthesis	yes	no	no	no	no	no	no	no	no	no	no	no	no	no
	NODE_1	496252	497973	+	fig|6666666.93405.peg.506	CDS	1722		Oligo-1,6-glucosidase (EC 3.2.1.10)	Maltose and Maltodextrin Utilization	yes	no	no	no	yes	yes	no	no	yes	no	no	no	no	no
	NODE_1	498293	498096	-	fig|6666666.93405.peg.507	CDS	198		hypothetical protein	- none -	no	yes	no	no	no	yes	yes	no	no	no	no	no	no	no
	NODE_1	498486	498304	-	fig|6666666.93405.peg.508	CDS	183		hypothetical protein	- none -	no	yes	no	no	no	no	no	no	no	no	no	no	no	no
	NODE_1	498780	498625	-	fig|6666666.93405.peg.509	CDS	156		hypothetical protein	- none -	yes	no	no	no	no	no	no	no	no	no	no	no	no	no
	NODE_1	499078	499287	+	fig|6666666.93405.peg.510	CDS	210		hypothetical protein	- none -	yes	no	no	no	no	no	no	no	no	no	no	no	no	no
	NODE_1	499424	501409	+	fig|6666666.93405.peg.511	CDS	1986		hypothetical protein	Protein-L-isoaspartate O-methyltransferase, Stationary phase repair cluster, Ton and Tol transport systems	yes	no	no	no	yes	yes	yes	no	no	no	no	yes	yes	no
	NODE_1	501582	501914	+	fig|6666666.93405.peg.512	CDS	333		hypothetical protein	- none -	yes	no	no	no	no	no	no	no	no	no	no	no	no	no
	NODE_1	503651	501900	-	fig|6666666.93405.peg.513	CDS	1752		Cell division protein FtsK	Bacterial Cell Division, Bacterial Cytoskeleton, Bacterial RNA-metabolizing Zn-dependent hydrolases	yes	no	no	no	yes	yes	yes	no	no	no	no	no	no	no
	NODE_1	503779	504897	+	fig|6666666.93405.peg.514	CDS	1119		putative myo-inositol-1-phosphate synthase	- none -	yes	no	no	no	yes	yes	yes	no	no	yes	no	yes	no	no
	NODE_1	504894	505493	+	fig|6666666.93405.peg.515	CDS	600		putative phosphoglycerate mutase protein	CBSS-196164.1.peg.461	yes	no	no	no	yes	yes	yes	no	no	yes	no	yes	no	no
	NODE_1	505516	506448	+	fig|6666666.93405.peg.516	CDS	933		glycosyl hydrolase	Xylose utilization	yes	no	no	no	yes	yes	yes	no	no	yes	no	yes	no	no
	NODE_1	507726	506422	-	fig|6666666.93405.peg.517	CDS	1305		putative oxidoreductase	- none -	yes	no	no	no	yes	yes	yes	no	no	yes	no	yes	no	no
	NODE_1	508981	507833	-	fig|6666666.93405.peg.518	CDS	1149		hypothetical protein	- none -	yes	no	no	no	yes	yes	yes	no	no	yes	no	no	no	no
	NODE_1	509878	509123	-	fig|6666666.93405.peg.519	CDS	756		hypothetical protein	- none -	yes	no	no	no	yes	yes	yes	yes	no	yes	no	yes	yes	yes
	NODE_1	509955	510926	+	fig|6666666.93405.peg.520	CDS	972		hypothetical protein	- none -	yes	no	no	no	yes	yes	yes	yes	no	no	no	no	no	no
	NODE_1	511056	512099	+	fig|6666666.93405.peg.521	CDS	1044		hypothetical protein	- none -	yes	no	no	no	no	no	no	no	no	no	no	no	no	no
	NODE_1	513194	512382	-	fig|6666666.93405.peg.522	CDS	813		hypothetical protein	- none -	yes	no	no	no	no	no	no	no	no	no	no	no	no	no
	NODE_1	514284	513337	-	fig|6666666.93405.peg.523	CDS	948		Manganese transport protein MntH	- none -	yes	no	no	no	no	no	no	no	no	no	no	no	no	no
	NODE_1	514882	514757	-	fig|6666666.93405.peg.524	CDS	126		hypothetical protein	- none -	yes	no	no	no	no	no	no	no	no	no	no	no	no	no
	NODE_1	515108	515395	+	fig|6666666.93405.peg.525	CDS	288		hypothetical protein	- none -	yes	no	no	no	no	no	no	no	yes	yes	no	no	no	no
	NODE_1	516132	515863	-	fig|6666666.93405.peg.526	CDS	270		hypothetical protein	- none -	yes	yes	no	no	yes	yes	yes	no	no	no	no	yes	no	yes
	NODE_1	517019	516162	-	fig|6666666.93405.peg.527	CDS	858		general stress protein 39	Transcription repair cluster	yes	yes	no	no	yes	yes	yes	yes	yes	yes	yes	yes	yes	yes
	NODE_1	517217	517053	-	fig|6666666.93405.peg.528	CDS	165		hypothetical protein	- none -	yes	no	no	no	no	no	no	no	no	no	no	no	no	no
	NODE_1	517217	517981	+	fig|6666666.93405.peg.529	CDS	765		3-oxoacyl-[acyl-carrier protein] reductase (EC 1.1.1.100)	CBSS-246196.1.peg.364, Fatty Acid Biosynthesis FASII	yes	no	no	no	no	no	no	no	no	no	no	no	no	no
	NODE_1	517995	518432	+	fig|6666666.93405.peg.530	CDS	438		hypothetical protein	- none -	yes	no	no	no	no	no	no	no	no	no	no	no	no	no
	NODE_1	518530	518934	+	fig|6666666.93405.peg.531	CDS	405		hypothetical protein	- none -	yes	no	no	no	no	no	no	no	yes	yes	no	no	no	no
	NODE_1	519218	518943	-	fig|6666666.93405.peg.532	CDS	276		hypothetical protein	- none -	yes	no	no	no	no	no	no	no	no	no	no	no	no	no
	NODE_1	519859	519224	-	fig|6666666.93405.peg.533	CDS	636		Cytochrome c oxidase polypeptide III (EC 1.9.3.1)	CBSS-316057.3.peg.563, Terminal cytochrome C oxidases	yes	no	no	no	no	no	no	no	no	no	no	no	no	no
	NODE_1	521522	519852	-	fig|6666666.93405.peg.534	CDS	1671		Cytochrome c oxidase polypeptide I (EC 1.9.3.1)	Terminal cytochrome C oxidases	yes	no	no	no	no	no	no	no	no	no	no	no	no	no
	NODE_1	522397	521519	-	fig|6666666.93405.peg.535	CDS	879		Cytochrome c oxidase polypeptide II (EC 1.9.3.1)	CBSS-316057.3.peg.563, Terminal cytochrome C oxidases	yes	no	no	no	no	no	no	no	no	no	no	no	no	no
	NODE_1	523275	522457	-	fig|6666666.93405.peg.536	CDS	819		SCO1/SenC family protein	- none -	yes	no	no	no	no	no	no	no	no	no	no	no	no	no
	NODE_1	523670	523272	-	fig|6666666.93405.peg.537	CDS	399		hypothetical protein	- none -	yes	no	no	no	no	no	no	no	no	no	no	no	no	no
	NODE_1	524728	523667	-	fig|6666666.93405.peg.538	CDS	1062		hypothetical protein	CBSS-269799.3.peg.2220	yes	no	no	no	no	no	no	no	no	no	no	no	no	no
	NODE_1	525258	524725	-	fig|6666666.93405.peg.539	CDS	534		ABC-type Fe3+ transport system protein; Molybdenum transport protein, putative	CBSS-269799.3.peg.2220, CBSS-269799.3.peg.2220	yes	no	no	no	no	no	no	no	no	no	no	no	no	no
	NODE_1	525815	525255	-	fig|6666666.93405.peg.540	CDS	561		ABC-type Fe3+ transport system protein; Molybdenum transport protein, putative	CBSS-269799.3.peg.2220, CBSS-269799.3.peg.2220	yes	no	no	no	no	no	no	no	no	no	no	no	no	no
	NODE_1	527046	525808	-	fig|6666666.93405.peg.541	CDS	1239		Molybdopterin oxidoreductase (EC 1.2.7.-)	CBSS-269799.3.peg.2220	yes	no	no	no	no	no	no	no	no	no	no	no	no	no
	NODE_1	530093	527142	-	fig|6666666.93405.peg.542	CDS	2952		Molybdopterin oxidoreductase, iron-sulfur binding subunit (EC 1.2.7.-)	CBSS-269799.3.peg.2220	yes	no	no	no	no	no	no	no	no	no	no	no	no	no
	NODE_1	530766	530098	-	fig|6666666.93405.peg.543	CDS	669		Molybdopterin oxidoreductase subunit, predicted; chaperone protein HtpG	CBSS-269799.3.peg.2220	yes	no	no	no	no	no	no	no	no	no	no	no	no	no
	NODE_1	530879	531016	+	fig|6666666.93405.peg.544	CDS	138		hypothetical protein	- none -	yes	no	no	no	no	no	no	no	no	no	no	no	no	no
	NODE_1	530994	531197	+	fig|6666666.93405.peg.545	CDS	204		hypothetical protein	- none -	yes	yes	no	no	no	yes	no	no	yes	no	no	yes	yes	no
	NODE_1	531190	532377	+	fig|6666666.93405.peg.546	CDS	1188		putative DNA topoisomerase	DNA topoisomerases, Type I, ATP-independent	yes	no	no	no	no	no	no	no	yes	no	no	no	no	no
	NODE_1	532706	532518	-	fig|6666666.93405.peg.547	CDS	189		hypothetical protein	- none -	yes	yes	no	no	no	yes	yes	yes	yes	no	no	no	yes	yes
	NODE_1	533004	532891	-	fig|6666666.93405.peg.548	CDS	114		hypothetical protein	- none -	yes	no	no	no	no	no	no	no	no	no	no	no	no	no
	NODE_1	533314	533144	-	fig|6666666.93405.peg.549	CDS	171		hypothetical protein	- none -	yes	no	no	no	no	no	no	no	no	no	no	no	no	no
	NODE_1	534162	533698	-	fig|6666666.93405.peg.550	CDS	465		putative phosphatidylethanolamine-binding protein	- none -	yes	yes	no	no	yes	yes	yes	no	no	no	no	yes	yes	yes
	NODE_1	534420	534196	-	fig|6666666.93405.peg.551	CDS	225		hypothetical protein	- none -	yes	no	no	no	yes	yes	yes	no	no	no	no	no	no	no
	NODE_1	535304	535041	-	fig|6666666.93405.peg.552	CDS	264		hypothetical protein	- none -	yes	yes	no	no	yes	yes	yes	no	no	yes	no	yes	yes	no
	NODE_1	535355	535468	+	fig|6666666.93405.peg.553	CDS	114		hypothetical protein	- none -	yes	no	no	no	no	no	no	no	no	no	no	no	no	no
	NODE_1	535493	535726	+	fig|6666666.93405.peg.554	CDS	234		hypothetical protein	- none -	yes	no	no	no	no	no	no	no	no	no	no	no	no	no
	NODE_1	535931	536242	+	fig|6666666.93405.peg.555	CDS	312		hypothetical protein	- none -	yes	no	no	no	no	no	no	no	no	no	no	no	no	no
	NODE_1	537889	536543	-	fig|6666666.93405.peg.556	CDS	1347		putative membrane-anchored oxidoreductase,similar to L-sorbosone dehydrogenase protein	- none -	yes	no	no	no	yes	yes	yes	no	yes	yes	no	yes	no	no
	NODE_1	538335	537889	-	fig|6666666.93405.peg.557	CDS	447		hypothetical protein	- none -	yes	no	no	no	no	no	no	no	no	no	no	no	no	no
	NODE_1	538389	538556	+	fig|6666666.93405.peg.558	CDS	168		hypothetical protein	- none -	yes	no	no	no	no	no	no	no	no	no	no	no	no	no
	NODE_1	538716	539732	+	fig|6666666.93405.peg.559	CDS	1017		Chemotaxis protein methyltransferase CheR (EC 2.1.1.80)	Bacterial Chemotaxis	yes	no	no	no	no	no	no	no	no	yes	no	no	no	no
	NODE_1	540921	539800	-	fig|6666666.93405.peg.560	CDS	1122		Coenzyme PQQ synthesis protein E	- none -	yes	no	no	yes	no	no	no	no	no	no	no	no	yes	yes
	NODE_1	541217	540918	-	fig|6666666.93405.peg.561	CDS	300		Coenzyme PQQ synthesis protein D	- none -	yes	no	no	yes	no	no	no	no	no	no	no	no	yes	yes
	NODE_1	541990	541214	-	fig|6666666.93405.peg.562	CDS	777		Pyrroloquinoline-quinone synthase (EC 1.3.3.11)	- none -	yes	no	no	yes	no	no	no	no	no	no	no	no	yes	yes
	NODE_1	542756	541971	-	fig|6666666.93405.peg.563	CDS	786		Coenzyme PQQ synthesis protein B	- none -	yes	no	no	yes	no	no	no	no	no	no	no	no	yes	yes
	NODE_1	542884	543018	+	fig|6666666.93405.peg.564	CDS	135		hypothetical protein	- none -	yes	no	no	no	no	no	no	no	no	no	no	no	no	no
	NODE_1	545267	543123	-	fig|6666666.93405.peg.565	CDS	2145	bgaB	beta-D-galactosidase protein	Galactosylceramide and Sulfatide metabolism, Lactose utilization	yes	yes	yes	yes	yes	yes	yes	yes	no	no	no	no	no	no
	NODE_1	546430	545285	-	fig|6666666.93405.peg.566	CDS	1146		putative amino acid ABC transporter, ATP-binding protein	- none -	yes	yes	yes	yes	yes	yes	yes	yes	no	no	no	yes	no	no
	NODE_1	547340	546489	-	fig|6666666.93405.peg.567	CDS	852		putative amino acid ABC transporter, permease protein	- none -	yes	yes	yes	yes	yes	yes	yes	yes	no	no	no	yes	no	no
	NODE_1	548224	547340	-	fig|6666666.93405.peg.568	CDS	885		putative amino acid ABC transporter, permease protein	- none -	yes	yes	yes	yes	yes	yes	yes	yes	no	no	no	yes	no	no
	NODE_1	549568	548294	-	fig|6666666.93405.peg.569	CDS	1275		putative amino acid ABC transporter, substrate-binding protein	- none -	yes	yes	yes	yes	yes	yes	yes	yes	no	no	no	yes	no	no
	NODE_1	549763	550977	+	fig|6666666.93405.peg.570	CDS	1215		putative transcriptional regulator	- none -	yes	no	no	yes	yes	yes	yes	yes	no	no	no	yes	no	no
	NODE_1	551212	551853	+	fig|6666666.93405.peg.571	CDS	642		regulatory protein	Multidrug Resistance Efflux Pumps	yes	yes	no	yes	no	no	no	no	no	no	no	no	no	no
	NODE_1	553084	551993	-	fig|6666666.93405.peg.572	CDS	1092		putative porin	- none -	yes	yes	no	yes	no	no	no	no	no	no	no	no	no	no
	NODE_1	553457	553606	+	fig|6666666.93405.peg.573	CDS	150		Transcriptional regulator AglR, LacI family	Periplasmic-Binding-Protein-Dependent Transport System for &#945;-Glucosides	no	no	no	no	no	no	no	no	no	no	no	no	no	no
CHR	NODE_10	43	162	+	fig|6666666.93405.peg.574	CDS	120		S-(hydroxymethyl)glutathione dehydrogenase (EC 1.1.1.284)	Glutathione-dependent pathway of formaldehyde detoxification	yes	no	no	no	no	no	no	no	no	no	no	no	no	no
CHR	NODE_10	297	872	+	fig|6666666.93405.peg.575	CDS	576	gfA	putative glutathione-dependent formaldehyde-activating enzyme	Glutathione-dependent pathway of formaldehyde detoxification	yes	no	no	no	yes	yes	yes	yes	yes	yes	no	yes	yes	yes
CHR	NODE_10	962	1426	+	fig|6666666.93405.peg.576	CDS	465		hypothetical protein	cAMP signaling in bacteria	yes	yes	yes	yes	yes	yes	no	yes	yes	yes	yes	yes	yes	no
CHR	NODE_10	1423	2256	+	fig|6666666.93405.peg.577	CDS	834	fghA	S-formylglutathione hydrolase	Glutathione-dependent pathway of formaldehyde detoxification	yes	yes	yes	yes	no	no	no	no	yes	yes	yes	yes	yes	yes
CHR	NODE_10	2408	2722	+	fig|6666666.93405.peg.578	CDS	315	sugE	small multidrug resistance (SMR) family efflux pump	- none -	yes	yes	yes	yes	yes	yes	yes	yes	yes	no	no	yes	yes	yes
CHR	NODE_10	3122	2736	-	fig|6666666.93405.peg.579	CDS	387		DoxX family protein	- none -	yes	yes	yes	no	no	no	no	no	no	no	no	no	no	no
CHR	NODE_10	3651	3259	-	fig|6666666.93405.peg.580	CDS	393		hypothetical protein	- none -	yes	yes	yes	yes	yes	yes	yes	yes	yes	yes	yes	no	no	no
CHR	NODE_10	5304	3772	-	fig|6666666.93405.peg.581	CDS	1533	pccB	propionyl-CoA carboxylase beta chain	Serine-glyoxylate cycle	yes	yes	yes	yes	yes	yes	yes	yes	yes	yes	yes	yes	yes	yes
CHR	NODE_10	5798	5367	-	fig|6666666.93405.peg.582	CDS	432		hypothetical protein	- none -	yes	yes	yes	yes	no	no	no	no	no	no	no	no	no	no
CHR	NODE_10	6699	5914	-	fig|6666666.93405.peg.583	CDS	786		ATP12 ATPase	- none -	yes	yes	no	yes	yes	yes	yes	yes	yes	yes	yes	yes	yes	yes
CHR	NODE_10	7362	6709	-	fig|6666666.93405.peg.584	CDS	654	gph2	putative hydrolase	2-phosphoglycolate salvage	yes	yes	no	yes	yes	yes	yes	yes	yes	yes	yes	yes	yes	no
CHR	NODE_10	8357	7359	-	fig|6666666.93405.peg.585	CDS	999	rluC	ribosomal large subunit pseudouridine synthase C	RNA pseudouridine syntheses, Ribosome biogenesis bacterial	yes	yes	no	yes	yes	yes	yes	yes	yes	yes	yes	yes	yes	yes
CHR	NODE_10	8340	8477	+	fig|6666666.93405.peg.586	CDS	138		hypothetical protein	- none -	yes	no	no	no	no	no	no	no	no	no	no	no	no	no
CHR	NODE_10	9103	8570	-	fig|6666666.93405.peg.587	CDS	534		hypothetical protein	- none -	yes	yes	yes	yes	no	no	no	no	no	no	no	no	no	no
CHR	NODE_10	9279	9419	+	fig|6666666.93405.peg.588	CDS	141		hypothetical protein	- none -	no	no	no	no	no	no	no	no	no	no	no	no	no	no
CHR	NODE_10	9522	10658	+	fig|6666666.93405.peg.589	CDS	1137	gcvT	glycine cleavage system T protein	CBSS-87626.3.peg.3639, Glycine and Serine Utilization, Glycine cleavage system	yes	yes	yes	yes	yes	yes	yes	yes	yes	yes	yes	yes	yes	yes
CHR	NODE_10	10687	11049	+	fig|6666666.93405.peg.590	CDS	363	gcvH	glycine cleavage system H protein	Glycine and Serine Utilization, Glycine cleavage system	yes	yes	yes	yes	yes	yes	yes	no	yes	yes	yes	yes	yes	yes
CHR	NODE_10	11049	13913	+	fig|6666666.93405.peg.591	CDS	2865	gcvP	glycine dehydrogenase	Glycine and Serine Utilization, Glycine cleavage system	yes	yes	yes	yes	yes	yes	yes	yes	yes	yes	yes	yes	yes	yes
CHR	NODE_10	14324	14130	-	fig|6666666.93405.peg.592	CDS	195		hypothetical protein	- none -	yes	no	no	no	no	no	no	no	no	no	no	no	no	no
CHR	NODE_10	14422	14706	+	fig|6666666.93405.peg.593	CDS	285		putative addiction module antidote protein	Phd-Doc, YdcE-YdcD toxin-antitoxin (programmed cell death) systems	yes	yes	yes	yes	no	no	no	no	no	no	no	no	no	no
CHR	NODE_10	15119	14730	-	fig|6666666.93405.peg.594	CDS	390	sufA	FeS assembly scaffold SufA	Iron-sulfur cluster assembly	yes	yes	yes	yes	yes	yes	yes	yes	yes	yes	yes	yes	yes	yes
CHR	NODE_10	15630	15250	-	fig|6666666.93405.peg.595	CDS	381	sufX	FeS assembly SUF system protein	Iron-sulfur cluster assembly, Scaffold proteins for [4Fe-4S] cluster assembly (MRP family)	yes	yes	yes	yes	yes	yes	yes	yes	yes	yes	yes	yes	yes	yes
CHR	NODE_10	16883	15642	-	fig|6666666.93405.peg.596	CDS	1242	sufS	cysteine desulfurase	Alanine biosynthesis, Iron-sulfur cluster assembly, mnm5U34 biosynthesis bacteria, tRNA modification Bacteria	yes	yes	no	yes	yes	yes	yes	yes	yes	yes	yes	yes	yes	yes
CHR	NODE_10	18172	16898	-	fig|6666666.93405.peg.597	CDS	1275	sufD	FeS assembly protein SufD	Iron-sulfur cluster assembly, tRNA modification Bacteria	yes	yes	no	yes	yes	yes	yes	yes	yes	yes	yes	yes	yes	yes
CHR	NODE_10	18950	18195	-	fig|6666666.93405.peg.598	CDS	756	sufC	FeS assembly ATPase SufC	Iron-sulfur cluster assembly, tRNA modification Bacteria	yes	yes	yes	yes	yes	yes	yes	yes	yes	yes	yes	yes	yes	yes
CHR	NODE_10	20494	19025	-	fig|6666666.93405.peg.599	CDS	1470	sufB	FeS assembly protein SufB	Iron-sulfur cluster assembly, tRNA modification Bacteria	yes	yes	yes	yes	yes	yes	yes	yes	yes	yes	yes	yes	yes	yes
CHR	NODE_10	21809	20643	-	fig|6666666.93405.peg.600	CDS	1167	sufS	cysteine desulfurase	Alanine biosynthesis, CBSS-84588.1.peg.1247, Iron-sulfur cluster assembly, mnm5U34 biosynthesis bacteria, tRNA modification Bacteria	yes	yes	yes	yes	yes	yes	yes	yes	yes	yes	yes	yes	yes	yes
CHR	NODE_10	22043	22720	+	fig|6666666.93405.peg.601	CDS	678		alpha/beta hydrolase	- none -	yes	yes	yes	yes	yes	yes	yes	yes	yes	yes	yes	yes	yes	yes
CHR	NODE_10	23196	23405	+	fig|6666666.93405.peg.602	CDS	210		hypothetical protein	- none -	yes	no	no	no	no	no	no	no	no	no	no	no	no	no
CHR	NODE_10	23931	23413	-	fig|6666666.93405.peg.603	CDS	519		hypothetical protein	- none -	yes	yes	yes	yes	yes	yes	yes	yes	yes	no	no	no	no	no
CHR	NODE_10	24093	25349	+	fig|6666666.93405.peg.604	CDS	1257	tyrS	tyrosyl-tRNA synthetase	tRNA aminoacylation, Tyr	yes	yes	yes	yes	yes	yes	yes	yes	yes	yes	yes	yes	yes	no
CHR	NODE_10	25486	25358	-	fig|6666666.93405.peg.605	CDS	129		hypothetical protein	- none -	yes	no	no	no	no	no	no	no	no	no	no	no	no	no
CHR	NODE_10	29409	25990	-	fig|6666666.93405.peg.606	CDS	3420		RNA-binding region RNP-1	CBSS-316057.3.peg.3521	yes	yes	yes	yes	yes	yes	yes	yes	yes	yes	no	no	no	no
CHR	NODE_10	29555	30022	+	fig|6666666.93405.peg.607	CDS	468	bcp	bacterioferritin comigratory protein (BCP)-type peroxiredoxin	CBSS-316057.3.peg.3521, Thioredoxin-disulfide reductase	yes	yes	yes	yes	yes	yes	yes	yes	yes	yes	yes	yes	yes	yes
CHR	NODE_10	30022	30846	+	fig|6666666.93405.peg.608	CDS	825		ferritin-like protein	- none -	yes	yes	yes	yes	yes	yes	yes	yes	yes	yes	yes	no	yes	yes
CHR	NODE_10	30963	32327	+	fig|6666666.93405.peg.609	CDS	1365		Putative transmembrane peptidase family protein	- none -	yes	no	yes	yes	yes	yes	yes	yes	yes	yes	no	no	no	no
CHR	NODE_10	32475	34028	+	fig|6666666.93405.peg.610	CDS	1554	rhlE	ATP-dependent RNA helicase RhlE	ATP-dependent RNA helicases, bacterial	yes	yes	yes	yes	yes	yes	yes	yes	yes	yes	yes	yes	yes	yes
CHR	NODE_10	34028	34465	+	fig|6666666.93405.peg.611	CDS	438		nudix hydrolase	- none -	yes	yes	yes	yes	yes	yes	yes	yes	yes	yes	yes	yes	yes	yes
CHR	NODE_10	34789	34469	-	fig|6666666.93405.peg.612	CDS	321		TfoX domain-containing protein	- none -	yes	yes	yes	yes	yes	yes	yes	yes	yes	yes	no	yes	yes	yes
CHR	NODE_10	36427	34793	-	fig|6666666.93405.peg.613	CDS	1635		4-diphosphocytidyl-2C-methyl-D-erythritol synthase	Carbon monoxide oxidation	yes	yes	yes	yes	no	no	no	no	yes	yes	no	yes	yes	yes
CHR	NODE_10	37131	36424	-	fig|6666666.93405.peg.614	CDS	708		xanthine dehydrogenase accessory factor	- none -	yes	yes	yes	yes	no	no	no	no	yes	yes	no	yes	yes	yes
CHR	NODE_10	37460	37131	-	fig|6666666.93405.peg.615	CDS	330		XdhC family protein	Carbon monoxide oxidation, Molybdenum cofactor biosynthesis, Purine Utilization	yes	yes	yes	yes	no	no	no	no	yes	yes	no	yes	yes	yes
CHR	NODE_10	38715	37468	-	fig|6666666.93405.peg.616	CDS	1248		VWA domain-containing CoxE-like protein	- none -	yes	yes	yes	yes	no	no	no	no	yes	yes	no	yes	yes	yes
CHR	NODE_10	39652	38720	-	fig|6666666.93405.peg.617	CDS	933		putative ATPase, AAA family	- none -	yes	yes	yes	yes	no	no	no	no	yes	yes	no	yes	yes	yes
CHR	NODE_10	40294	39776	-	fig|6666666.93405.peg.618	CDS	519		putative flavin reductase RutF	Aromatic Amin Catabolism	yes	yes	yes	yes	yes	yes	yes	no	yes	yes	no	yes	yes	yes
CHR	NODE_10	40439	41521	+	fig|6666666.93405.peg.619	CDS	1083		extracellular ligand-binding receptor	ABC transporter branched-chain amino acid (TC 3.A.1.4.1)	yes	yes	yes	yes	yes	yes	yes	yes	yes	yes	no	no	no	no
CHR	NODE_10	41615	42301	+	fig|6666666.93405.peg.620	CDS	687	rpe	ribulose-phosphate 3-epimerase	Calvin-Benson cycle, Conserved gene cluster associated with Met-tRNA formyltransferase, Pentose phosphate pathway, Riboflavin synthesis cluster	yes	yes	yes	yes	yes	yes	yes	yes	yes	yes	yes	yes	yes	yes
CHR	NODE_10	42288	42809	+	fig|6666666.93405.peg.621	CDS	522		hypothetical protein	- none -	yes	yes	yes	yes	yes	no	yes	yes	yes	yes	no	no	no	no
CHR	NODE_10	42911	44212	+	fig|6666666.93405.peg.622	CDS	1302	purB	adenylosuccinate lyase	De Novo Purine Biosynthesis, Purine conversions	yes	yes	yes	yes	yes	yes	yes	yes	yes	yes	yes	yes	yes	yes
CHR	NODE_10	44689	44219	-	fig|6666666.93405.peg.623	CDS	471		low affinity iron permease protein	- none -	yes	yes	yes	yes	yes	yes	yes	yes	yes	yes	no	no	no	no
CHR	NODE_10	45679	44867	-	fig|6666666.93405.peg.624	CDS	813		hypothetical protein	- none -	yes	yes	yes	yes	yes	yes	yes	yes	yes	yes	yes	yes	yes	yes
CHR	NODE_10	45706	46410	+	fig|6666666.93405.peg.625	CDS	705		hydrolase, Alpha/Beta family	- none -	yes	yes	yes	yes	yes	yes	yes	yes	yes	yes	yes	yes	yes	yes
CHR	NODE_10	46674	47438	+	fig|6666666.93405.peg.626	CDS	765	purC	phosphoribosylaminoimidazole-succinocarboxamide synthase	CBSS-251221.1.peg.1863, De Novo Purine Biosynthesis	yes	yes	yes	yes	yes	yes	yes	yes	yes	yes	yes	yes	yes	yes
CHR	NODE_10	47456	47698	+	fig|6666666.93405.peg.627	CDS	243	purS	phosphoribosylformylglycinamidine synthase	De Novo Purine Biosynthesis	yes	yes	yes	yes	yes	yes	yes	no	yes	yes	yes	yes	yes	yes
CHR	NODE_10	47802	48473	+	fig|6666666.93405.peg.628	CDS	672	purQ	phosphoribosylformylglycinamidine synthase I	De Novo Purine Biosynthesis	yes	yes	yes	yes	yes	yes	yes	yes	yes	yes	yes	yes	yes	yes
CHR	NODE_10	48613	49017	+	fig|6666666.93405.peg.629	CDS	405		hypothetical protein	- none -	yes	yes	yes	yes	yes	yes	yes	yes	yes	yes	yes	yes	yes	yes
CHR	NODE_10	49519	49277	-	fig|6666666.93405.peg.630	CDS	243		hypothetical protein	- none -	yes	no	no	no	no	no	no	no	no	no	no	no	no	no
CHR	NODE_10	49623	51041	+	fig|6666666.93405.peg.631	CDS	1419		transcriptional regulator, GntR family	CBSS-216591.1.peg.168, Glutamine, Glutamate, Aspartate and Asparagine Biosynthesis, Threonine and Homoserine Biosynthesis	yes	yes	yes	yes	yes	yes	yes	yes	yes	yes	yes	yes	yes	yes
CHR	NODE_10	51239	51811	+	fig|6666666.93405.peg.632	CDS	573		lipid A 3-O-deacylase (PagL) superfamily	Heme, hemin uptake and utilization systems in GramNegatives, Hemin transport system	yes	yes	yes	yes	yes	yes	yes	no	no	yes	no	no	no	no
CHR	NODE_10	51966	54197	+	fig|6666666.93405.peg.633	CDS	2232	purL	phosphoribosylformylglycinamidine synthase II	De Novo Purine Biosynthesis	yes	yes	yes	yes	yes	yes	yes	yes	yes	yes	yes	yes	yes	yes
CHR	NODE_10	54215	54448	+	fig|6666666.93405.peg.634	CDS	234		BolA family protein	Broadly distributed proteins not in subsystems	yes	yes	yes	yes	yes	yes	yes	no	yes	yes	yes	yes	no	yes
CHR	NODE_10	55516	54434	-	fig|6666666.93405.peg.635	CDS	1083		hypothetical protein	- none -	yes	yes	yes	yes	no	no	no	no	no	no	no	no	no	no
CHR	NODE_10	56191	55781	-	fig|6666666.93405.peg.636	CDS	411		hypothetical protein	- none -	yes	no	no	no	no	no	no	no	no	no	no	no	no	no
CHR	NODE_10	56439	56284	-	fig|6666666.93405.peg.637	CDS	156		hypothetical protein	- none -	yes	no	no	no	no	no	no	no	no	no	no	no	no	no
CHR	NODE_10	56455	56790	+	fig|6666666.93405.peg.638	CDS	336	grlA	putative glutaredoxin protein	Glutaredoxins, Glutathione: Redox cycle	yes	yes	yes	yes	yes	yes	yes	yes	yes	yes	yes	yes	yes	yes
CHR	NODE_10	56932	58164	+	fig|6666666.93405.peg.639	CDS	1233		putative major facilitator superfamily (MFS) drug efflux transporter	- none -	yes	yes	yes	yes	yes	yes	yes	yes	yes	yes	yes	yes	yes	yes
CHR	NODE_10	58177	59457	+	fig|6666666.93405.peg.640	CDS	1281		putative major facilitator superfamily (MFS) drug efflux transporter	- none -	yes	yes	yes	yes	yes	yes	yes	yes	yes	yes	no	yes	yes	yes
CHR	NODE_10	60400	59480	-	fig|6666666.93405.peg.641	CDS	921	cyaA	adenylate cyclase protein	cAMP signaling in bacteria	yes	yes	yes	yes	yes	yes	yes	yes	yes	yes	no	yes	yes	yes
CHR	NODE_10	61324	60500	-	fig|6666666.93405.peg.642	CDS	825		inositol monophosphatase	- none -	yes	yes	yes	yes	yes	yes	yes	yes	yes	yes	yes	yes	yes	yes
CHR	NODE_10	62166	61342	-	fig|6666666.93405.peg.643	CDS	825		inositol monophosphatase family protein	- none -	yes	yes	yes	yes	yes	yes	yes	yes	no	no	yes	no	no	no
CHR	NODE_10	63003	62233	-	fig|6666666.93405.peg.644	CDS	771		filamentation induced by cAMP protein Fic	- none -	yes	no	no	no	no	no	no	no	no	no	no	no	no	no
CHR	NODE_10	63954	63079	-	fig|6666666.93405.peg.645	CDS	876		PP-loop domain-containing protein	tRNA modification Bacteria	yes	yes	no	yes	yes	yes	yes	yes	yes	yes	yes	yes	yes	yes
CHR	NODE_10	64944	64015	-	fig|6666666.93405.peg.646	CDS	930	glsA	glutaminase A	Glutamine, Glutamate, Aspartate and Asparagine Biosynthesis	yes	yes	yes	yes	yes	yes	yes	yes	yes	yes	yes	yes	yes	yes
CHR	NODE_10	65632	65015	-	fig|6666666.93405.peg.647	CDS	618	rpsD	30S ribosomal protein S4	Ribosome SSU bacterial	yes	yes	yes	yes	yes	yes	yes	yes	yes	yes	yes	yes	yes	yes
CHR	NODE_10	66226	65858	-	fig|6666666.93405.peg.648	CDS	369		hypothetical protein	- none -	yes	no	no	no	no	no	no	no	no	no	no	no	no	no
CHR	NODE_10	66677	66342	-	fig|6666666.93405.peg.649	CDS	336		hypothetical protein	- none -	yes	no	no	no	no	no	no	no	no	yes	no	no	no	no
CHR	NODE_10	68245	66746	-	fig|6666666.93405.peg.650	CDS	1500		ATPase, AAA family	- none -	yes	yes	yes	yes	yes	yes	yes	yes	yes	yes	yes	yes	yes	yes
CHR	NODE_10	68213	68410	+	fig|6666666.93405.peg.651	CDS	198		hypothetical protein	- none -	yes	no	no	no	no	no	no	no	no	no	no	no	no	no
CHR	NODE_10	69536	68391	-	fig|6666666.93405.peg.652	CDS	1146	lldD	peroxisomal (S)-2-hydroxy-acid oxidase	Lactate utilization, Respiratory dehydrogenases 1	yes	yes	yes	yes	yes	yes	yes	yes	no	no	yes	yes	no	no
CHR	NODE_10	69535	69657	+	fig|6666666.93405.peg.653	CDS	123		hypothetical protein	- none -	no	no	no	no	no	no	no	no	no	no	no	no	no	no
CHR	NODE_10	70091	69624	-	fig|6666666.93405.peg.654	CDS	468		hypothetical protein	- none -	yes	yes	yes	yes	no	no	no	no	no	no	no	no	yes	yes
CHR	NODE_10	70891	70091	-	fig|6666666.93405.peg.655	CDS	801	murI	glutamate racemase	Glutamine, Glutamate, Aspartate and Asparagine Biosynthesis, Peptidoglycan Biosynthesis	yes	yes	yes	yes	yes	yes	yes	yes	yes	yes	yes	yes	yes	yes
CHR	NODE_10	71714	70872	-	fig|6666666.93405.peg.656	CDS	843	lasT	tRNA/rRNA methyltransferase	RNA methylation, tRNA modification Bacteria	yes	yes	yes	yes	yes	yes	yes	yes	yes	yes	yes	yes	yes	yes
CHR	NODE_10	72464	71877	-	fig|6666666.93405.peg.657	CDS	588		hypothetical protein	- none -	yes	yes	yes	no	no	no	no	no	yes	yes	no	no	no	no
CHR	NODE_10	72697	73911	+	fig|6666666.93405.peg.658	CDS	1215	icd	isocitrate dehydrogenase, NADP-dependent	5-FCL-like protein, TCA Cycle	yes	yes	yes	yes	no	yes	yes	yes	yes	yes	yes	yes	yes	yes
CHR	NODE_10	74030	74656	+	fig|6666666.93405.peg.659	CDS	627	gstA	glutathione S-transferase protein	Glutathione: Non-redox reactions	yes	yes	yes	yes	yes	yes	yes	yes	yes	yes	yes	no	no	no
CHR	NODE_10	75554	74703	-	fig|6666666.93405.peg.660	CDS	852		transcriptional regulator, AraC family	- none -	yes	yes	yes	yes	yes	yes	yes	yes	yes	no	no	no	yes	yes
CHR	NODE_10	78410	75693	-	fig|6666666.93405.peg.661	CDS	2718	alaS	alanyl-tRNA synthetase	Cluster containing Alanyl-tRNA synthetase, tRNA aminoacylation, Ala	yes	yes	yes	yes	yes	yes	yes	yes	yes	yes	yes	yes	yes	yes
CHR	NODE_10	78399	78575	+	fig|6666666.93405.peg.662	CDS	177		hypothetical protein	- none -	yes	no	no	no	no	no	no	no	no	no	no	no	no	no
CHR	NODE_10	79677	78607	-	fig|6666666.93405.peg.663	CDS	1071	recA	recombination protein RecA	DNA repair, bacterial, DNA repair, bacterial RecFOR pathway, DNA repair system including RecA, MutS and a hypothetical protein	yes	yes	yes	yes	yes	yes	yes	yes	yes	yes	yes	yes	yes	yes
CHR	NODE_10	79769	79921	+	fig|6666666.93405.peg.664	CDS	153		hypothetical protein	- none -	yes	no	no	no	no	no	no	no	no	no	no	no	no	no
CHR	NODE_10	79932	80876	+	fig|6666666.93405.peg.665	CDS	945	rbsK	carbohydrate kinase	- none -	yes	yes	yes	yes	yes	yes	yes	yes	yes	yes	yes	yes	yes	yes
CHR	NODE_10	80923	81849	+	fig|6666666.93405.peg.666	CDS	927		indigoidine synthase A family protein	- none -	yes	yes	yes	yes	yes	yes	yes	yes	yes	yes	yes	yes	yes	yes
CHR	NODE_10	82449	81922	-	fig|6666666.93405.peg.667	CDS	528		hypothetical protein	- none -	yes	no	no	no	no	no	no	no	no	no	no	no	no	no
CHR	NODE_10	85163	82545	-	fig|6666666.93405.peg.668	CDS	2619		multi-sensor hybrid histidine kinase	- none -	yes	yes	yes	yes	yes	yes	yes	yes	yes	yes	yes	yes	yes	yes
CHR	NODE_10	85450	86391	+	fig|6666666.93405.peg.669	CDS	942		Extracellular matrix 1 (ECM1) family protein	- none -	yes	yes	yes	yes	no	no	no	no	no	no	no	no	no	no
CHR	NODE_10	86902	86483	-	fig|6666666.93405.peg.670	CDS	420	dksA	RNA polymerase-binding protein DksA	CBSS-235.1.peg.567, Zinc regulated enzymes	yes	yes	yes	yes	yes	yes	yes	yes	yes	yes	yes	yes	yes	yes
CHR	NODE_10	87181	87672	+	fig|6666666.93405.peg.671	CDS	492		phosphohistidine phosphatase	CBSS-235.1.peg.567	yes	yes	yes	yes	yes	yes	yes	yes	yes	yes	yes	no	no	no
CHR	NODE_10	87708	89273	+	fig|6666666.93405.peg.672	CDS	1566		amino acid regulated cytosolic protein	CBSS-235.1.peg.567	yes	yes	yes	yes	yes	yes	yes	yes	yes	yes	yes	yes	yes	yes
CHR	NODE_10	89270	90361	+	fig|6666666.93405.peg.673	CDS	1092		hypothetical protein	CBSS-235.1.peg.567	yes	yes	yes	yes	yes	yes	yes	yes	yes	yes	yes	yes	yes	yes
CHR	NODE_10	90474	91028	+	fig|6666666.93405.peg.674	CDS	555		hypothetical protein	CBSS-235.1.peg.567	yes	yes	yes	yes	yes	yes	yes	yes	yes	yes	yes	yes	yes	yes
CHR	NODE_10	91635	91117	-	fig|6666666.93405.peg.675	CDS	519	folK	2-amino-4-hydroxy-6-hydroxymethyldihydropteridine pyrophosphokinase	CBSS-235.1.peg.567, Folate Biosynthesis, Folate biosynthesis cluster	yes	yes	yes	yes	yes	yes	yes	yes	yes	yes	yes	yes	yes	yes
CHR	NODE_10	91999	91628	-	fig|6666666.93405.peg.676	CDS	372	folB	dihydroneopterin aldolase	CBSS-235.1.peg.567, Folate Biosynthesis, Folate biosynthesis cluster	yes	yes	yes	yes	yes	yes	yes	yes	yes	yes	yes	yes	yes	no
CHR	NODE_10	92859	91996	-	fig|6666666.93405.peg.677	CDS	864	folP	dihydropteroate synthase	CBSS-235.1.peg.567, Folate Biosynthesis, Folate biosynthesis cluster	yes	yes	yes	yes	yes	yes	yes	yes	yes	yes	yes	yes	yes	yes
CHR	NODE_10	92921	93583	+	fig|6666666.93405.peg.678	CDS	663		hypothetical protein	CBSS-235.1.peg.567	yes	yes	yes	yes	no	no	no	no	no	no	no	no	no	no
CHR	NODE_10	94333	94013	-	fig|6666666.93405.peg.679	CDS	321	fdxB	2Fe-2S ferredoxin	Alanine biosynthesis, Iron-sulfur cluster assembly, Soluble cytochromes and functionally related electron carriers, tRNA modification Bacteria	yes	yes	yes	yes	yes	yes	yes	yes	yes	yes	yes	yes	yes	yes
CHR	NODE_10	94851	94483	-	fig|6666666.93405.peg.680	CDS	369		hypothetical protein	- none -	yes	yes	yes	yes	yes	yes	yes	yes	yes	yes	yes	no	no	no
CHR	NODE_10	95343	102578	+	fig|6666666.93405.peg.681	CDS	7236		hypothetical protein	- none -	yes	yes	yes	yes	yes	yes	yes	yes	yes	yes	no	no	no	no
CHR	NODE_10	103044	102715	-	fig|6666666.93405.peg.682	CDS	330		hypothetical protein	- none -	yes	yes	yes	yes	no	no	no	no	no	no	no	no	no	no
CHR	NODE_10	104883	103273	-	fig|6666666.93405.peg.683	CDS	1611		putative beta-1,4-xylosidase	Xylose utilization	yes	yes	yes	yes	yes	yes	yes	yes	yes	yes	no	yes	yes	yes
CHR	NODE_10	106034	105003	-	fig|6666666.93405.peg.684	CDS	1032		hypothetical protein	- none -	yes	yes	yes	yes	yes	yes	yes	yes	yes	yes	yes	yes	yes	yes
CHR	NODE_10	107237	106104	-	fig|6666666.93405.peg.685	CDS	1134		putative oxidoreductase	- none -	yes	yes	yes	yes	yes	yes	yes	yes	yes	yes	yes	yes	yes	yes
CHR	NODE_10	108009	107248	-	fig|6666666.93405.peg.686	CDS	762		putative sugar isomerase	- none -	yes	yes	yes	yes	yes	yes	yes	yes	yes	yes	yes	yes	yes	yes
CHR	NODE_10	110481	108091	-	fig|6666666.93405.peg.687	CDS	2391	manB	putative beta-mannosidase	Mannose Metabolism	yes	yes	yes	yes	yes	yes	yes	yes	yes	yes	yes	yes	yes	yes
CHR	NODE_10	110491	110634	+	fig|6666666.93405.peg.688	CDS	144		hypothetical protein	- none -	yes	no	no	no	no	no	no	no	no	no	no	no	no	no
CHR	NODE_10	111715	110624	-	fig|6666666.93405.peg.689	CDS	1092		putative sugar ABC transporter, ATP-binding protein	- none -	yes	yes	no	yes	yes	yes	yes	yes	yes	yes	yes	yes	yes	yes
CHR	NODE_10	112654	111719	-	fig|6666666.93405.peg.690	CDS	936		putative sugar ABC transporter, permease protein	- none -	yes	yes	no	yes	yes	yes	yes	yes	yes	yes	yes	yes	yes	yes
CHR	NODE_10	113552	112647	-	fig|6666666.93405.peg.691	CDS	906		putative sugar ABC transporter, permease protein	- none -	yes	yes	yes	yes	yes	yes	yes	yes	yes	yes	yes	yes	yes	yes
CHR	NODE_10	115002	113767	-	fig|6666666.93405.peg.692	CDS	1236		putative sugar ABC transporter, substrate-binding protein	- none -	yes	yes	yes	yes	yes	yes	yes	yes	yes	yes	yes	yes	yes	yes
CHR	NODE_10	115442	116485	+	fig|6666666.93405.peg.693	CDS	1044		LacI family transcriptional regulator/periplasmic binding protein	- none -	yes	yes	yes	yes	yes	yes	yes	yes	yes	yes	yes	yes	yes	yes
CHR	NODE_10	117980	116553	-	fig|6666666.93405.peg.694	CDS	1428	gnd	6-phosphogluconate dehydrogenase, decarboxylating	D-gluconate and ketogluconates metabolism, Pentose phosphate pathway	yes	yes	yes	yes	yes	yes	yes	yes	yes	yes	yes	yes	yes	yes
CHR	NODE_10	118269	118667	+	fig|6666666.93405.peg.695	CDS	399		hypothetical protein	- none -	yes	yes	yes	yes	yes	yes	yes	yes	yes	yes	yes	yes	yes	yes
CHR	NODE_10	119286	118675	-	fig|6666666.93405.peg.696	CDS	612		membrane lipoprotein lipid attachment site-containing protein	- none -	yes	yes	yes	yes	yes	yes	yes	yes	yes	yes	yes	yes	yes	yes
CHR	NODE_10	120695	119325	-	fig|6666666.93405.peg.697	CDS	1371		ABC transporter, substrate-binding protein	- none -	yes	yes	yes	yes	yes	yes	yes	yes	yes	yes	yes	yes	yes	yes
CHR	NODE_10	121568	120705	-	fig|6666666.93405.peg.698	CDS	864		ABC transporter, ATP-binding protein	Methionine Biosynthesis, Methionine Degradation	yes	yes	no	yes	yes	yes	yes	yes	yes	yes	yes	yes	yes	yes
CHR	NODE_10	122741	121581	-	fig|6666666.93405.peg.699	CDS	1161		ABC transporter, permease protein	- none -	yes	yes	yes	yes	yes	yes	yes	yes	yes	yes	yes	yes	yes	yes
CHR	NODE_10	124114	122894	-	fig|6666666.93405.peg.700	CDS	1221		major facilitator superfamily (MFS) transporter	- none -	yes	yes	yes	yes	yes	yes	yes	yes	yes	yes	no	no	no	no
CHR	NODE_10	125100	124282	-	fig|6666666.93405.peg.701	CDS	819	lpxH	putative metallophosphoesterase	- none -	yes	yes	yes	yes	yes	yes	yes	yes	yes	yes	yes	yes	yes	yes
CHR	NODE_10	125956	125201	-	fig|6666666.93405.peg.702	CDS	756		Glycerophosphoryl diester phosphodiesterase (EC 3.1.4.46)	CBSS-176299.4.peg.1996A, Glycerol and Glycerol-3-phosphate Uptake and Utilization	yes	no	no	no	no	no	no	no	no	no	no	no	no	no
CHR	NODE_10	126185	128497	+	fig|6666666.93405.peg.703	CDS	2313	dme	NAD-dependent malic enzyme (NAD-ME)	Pyruvate metabolism I: anaplerotic reactions, PEP	yes	yes	yes	yes	yes	yes	yes	yes	yes	yes	yes	yes	yes	yes
CHR	NODE_10	128743	129501	+	fig|6666666.93405.peg.704	CDS	759		hypothetical protein	- none -	yes	yes	yes	yes	no	no	no	no	no	no	no	no	no	no
CHR	NODE_10	131206	129461	-	fig|6666666.93405.peg.705	CDS	1746		putative ankyrin	- none -	yes	yes	yes	yes	no	no	no	no	no	no	no	no	no	no
CHR	NODE_10	132200	131373	-	fig|6666666.93405.peg.706	CDS	828	tolB	putative TolB-like protein	Ton and Tol transport systems	yes	yes	yes	yes	yes	yes	yes	yes	yes	yes	yes	yes	yes	yes
CHR	NODE_10	133910	132231	-	fig|6666666.93405.peg.707	CDS	1680	nadE	glutamine-dependent NAD(+) synthetase (NAD(+) synthase)	NAD and NADP cofactor biosynthesis global, NAD and NADP cofactor biosynthesis global	yes	yes	yes	yes	yes	yes	yes	yes	no	no	yes	yes	yes	yes
CHR	NODE_10	134100	136028	+	fig|6666666.93405.peg.708	CDS	1929	cgmA	Cyclic beta-1,2-glucan modification transmembrane protein	Synthesis of osmoregulated periplasmic glucans	yes	no	no	yes	no	no	no	no	yes	yes	yes	yes	yes	yes
CHR	NODE_10	136109	136645	+	fig|6666666.93405.peg.709	CDS	537		cyclic nucleotide-binding protein	- none -	yes	yes	yes	yes	no	yes	yes	yes	yes	yes	yes	no	no	no
CHR	NODE_10	137038	136865	-	fig|6666666.93405.peg.710	CDS	174		hypothetical protein	- none -	yes	no	no	no	no	no	no	no	no	no	no	no	no	no
CHR	NODE_10	137180	137314	+	fig|6666666.93405.peg.711	CDS	135		hypothetical protein	- none -	yes	no	no	no	no	no	no	no	no	no	no	no	no	no
CHR	NODE_10	137684	137331	-	fig|6666666.93405.peg.712	CDS	354		glutathione-dependent formaldehyde-activating GFA	- none -	yes	yes	yes	yes	yes	yes	yes	yes	no	no	no	yes	yes	yes
CHR	NODE_10	137742	137870	+	fig|6666666.93405.peg.713	CDS	129		hypothetical protein	- none -	yes	no	no	no	no	no	no	no	no	no	no	no	no	no
CHR	NODE_10	139301	137907	-	fig|6666666.93405.peg.714	CDS	1395	dhs	3-deoxy-7-phosphoheptulonate synthase	Chorismate Synthesis, Common Pathway For Synthesis of Aromatic Compounds (DAHP synthase to chorismate)	yes	yes	no	yes	yes	yes	yes	yes	yes	yes	yes	yes	yes	yes
CHR	NODE_10	140814	139429	-	fig|6666666.93405.peg.715	CDS	1386	gor	glutathione-disulfide reductase	Glutathione: Redox cycle	yes	yes	no	yes	yes	yes	yes	yes	yes	yes	yes	yes	yes	yes
CHR	NODE_10	141578	140985	-	fig|6666666.93405.peg.716	CDS	594		hypothetical protein	- none -	yes	yes	yes	yes	yes	yes	yes	yes	yes	yes	yes	yes	yes	yes
CHR	NODE_10	142293	141592	-	fig|6666666.93405.peg.717	CDS	702	rpiA	ribose 5-phosphate isomerase A	Calvin-Benson cycle, D-ribose utilization, Pentose phosphate pathway	yes	yes	yes	yes	yes	yes	yes	yes	yes	yes	yes	yes	yes	yes
CHR	NODE_10	142489	143163	+	fig|6666666.93405.peg.718	CDS	675	gph	phosphoglycolate phosphatase	2-phosphoglycolate salvage, Glycolate, glyoxylate interconversions	yes	yes	yes	yes	yes	yes	yes	yes	yes	yes	yes	yes	yes	yes
CHR	NODE_10	143251	143637	+	fig|6666666.93405.peg.719	CDS	387		hypothetical protein	- none -	yes	no	no	no	no	no	no	no	no	no	no	no	no	no
CHR	NODE_10	143662	143823	+	fig|6666666.93405.peg.720	CDS	162		hypothetical protein	- none -	yes	no	no	no	no	no	no	no	no	no	no	no	no	no
CHR	NODE_10	145851	143950	-	fig|6666666.93405.peg.721	CDS	1902		hypothetical protein	- none -	yes	yes	yes	yes	yes	yes	yes	yes	yes	yes	no	yes	yes	yes
CHR	NODE_10	146268	147659	+	fig|6666666.93405.peg.722	CDS	1392	fumC	fumarate hydratase, class II	TCA Cycle	yes	yes	yes	yes	yes	yes	yes	yes	yes	yes	yes	yes	yes	yes
CHR	NODE_10	147936	149543	+	fig|6666666.93405.peg.723	CDS	1608	fumA	fumarate hydratase class I	Serine-glyoxylate cycle, TCA Cycle	yes	yes	yes	yes	yes	yes	yes	yes	yes	yes	no	no	no	no
CHR	NODE_10	149731	150798	+	fig|6666666.93405.peg.724	CDS	1068		GGDEF domain-containing protein	- none -	yes	yes	no	yes	yes	yes	yes	yes	yes	yes	yes	no	yes	yes
CHR	NODE_10	151472	150864	-	fig|6666666.93405.peg.725	CDS	609		pyridoxamine 5'-phosphate oxidase family protein	- none -	yes	yes	yes	yes	yes	yes	yes	yes	yes	yes	yes	yes	yes	no
CHR	NODE_10	152505	151531	-	fig|6666666.93405.peg.726	CDS	975		hypothetical protein	- none -	yes	yes	yes	yes	yes	yes	yes	yes	yes	yes	no	no	no	no
CHR	NODE_10	152551	153030	+	fig|6666666.93405.peg.727	CDS	480		transcriptional regulator, MarR family	- none -	yes	yes	yes	yes	yes	yes	yes	yes	yes	yes	no	yes	yes	yes
CHR	NODE_10	154223	153024	-	fig|6666666.93405.peg.728	CDS	1200	ltrA	low temperature requirement protein LtrA	- none -	yes	yes	yes	yes	yes	yes	yes	yes	yes	yes	no	no	no	no
CHR	NODE_10	154635	154249	-	fig|6666666.93405.peg.729	CDS	387		hypothetical protein	- none -	yes	yes	yes	yes	yes	yes	yes	yes	yes	yes	yes	no	yes	yes
CHR	NODE_10	154759	155808	+	fig|6666666.93405.peg.730	CDS	1050	moaA	molybdenum cofactor biosynthesis protein A	Molybdenum cofactor biosynthesis, ar-104-EC Molybdenum cofactor biosynthesis moaABCDE	yes	yes	yes	yes	yes	yes	yes	yes	yes	yes	yes	yes	yes	yes
CHR	NODE_10	158440	155891	-	fig|6666666.93405.peg.731	CDS	2550		methyl-accepting chemotaxis protein	Bacterial Chemotaxis	yes	yes	yes	yes	no	no	no	no	no	no	no	no	no	no
CHR	NODE_10	158681	158553	-	fig|6666666.93405.peg.732	CDS	129		hypothetical protein	- none -	no	no	no	no	no	no	no	no	no	no	no	no	no	no
CHR	NODE_10	158773	159684	+	fig|6666666.93405.peg.733	CDS	912		putative transporter protein, RhaT family	- none -	yes	yes	yes	yes	yes	yes	yes	yes	yes	yes	yes	yes	yes	yes
CHR	NODE_10	159696	160346	+	fig|6666666.93405.peg.734	CDS	651	mobA	molybdopterin-guanine dinucleotide biosynthesis protein A	Molybdenum cofactor biosynthesis, ar-431-EC Molybdopterin-guanine dinucleotide biosynthesis	yes	yes	yes	yes	no	no	no	no	no	no	no	no	no	no
CHR	NODE_10	160343	160873	+	fig|6666666.93405.peg.735	CDS	531	mobB	molybdopterin-guanine dinucleotide biosynthesis protein B	Molybdenum cofactor biosynthesis, ar-431-EC Molybdopterin-guanine dinucleotide biosynthesis	yes	yes	yes	yes	yes	yes	yes	yes	yes	yes	yes	yes	yes	yes
CHR	NODE_10	163338	160924	-	fig|6666666.93405.peg.736	CDS	2415		OmpA family protein	Heme, hemin uptake and utilization systems in GramNegatives, Hemin transport system, Ton and Tol transport systems	yes	yes	yes	yes	no	no	no	no	no	no	no	no	no	no
CHR	NODE_10	163710	164492	+	fig|6666666.93405.peg.737	CDS	783		putative polar amino acid ABC transporter, substrate-binding protein	Arginine and Ornithine Degradation	yes	yes	yes	yes	yes	yes	yes	yes	yes	yes	yes	yes	yes	yes
CHR	NODE_10	164610	165413	+	fig|6666666.93405.peg.738	CDS	804		putative polar amino acid ABC transporter, permease protein	Arginine and Ornithine Degradation	yes	yes	yes	yes	yes	yes	yes	yes	yes	yes	yes	yes	yes	yes
CHR	NODE_10	165410	166240	+	fig|6666666.93405.peg.739	CDS	831		putative polar amino acid ABC transporter, permease protein	- none -	yes	yes	yes	yes	yes	yes	yes	yes	yes	yes	yes	yes	yes	yes
CHR	NODE_10	166431	166697	+	fig|6666666.93405.peg.740	CDS	267	usg	Usg family protein	- none -	yes	yes	yes	yes	yes	yes	yes	yes	yes	yes	yes	yes	yes	yes
CHR	NODE_10	167531	166716	-	fig|6666666.93405.peg.741	CDS	816		hypothetical protein	- none -	yes	no	yes	no	yes	yes	yes	yes	yes	yes	no	yes	yes	yes
CHR	NODE_10	167589	168413	+	fig|6666666.93405.peg.742	CDS	825		methyltransferase type 12	- none -	yes	yes	yes	yes	yes	yes	yes	yes	yes	yes	yes	yes	yes	yes
CHR	NODE_10	168546	169238	+	fig|6666666.93405.peg.743	CDS	693		glutathione S-transferase protein	Glutathione: Non-redox reactions	yes	yes	yes	yes	yes	yes	yes	yes	yes	yes	no	no	no	no
CHR	NODE_10	169231	169575	+	fig|6666666.93405.peg.744	CDS	345		transcriptional regulator, ArsR family	CBSS-1085.1.peg.1363	yes	yes	yes	yes	yes	yes	yes	yes	yes	yes	no	no	no	no
CHR	NODE_10	169572	170048	+	fig|6666666.93405.peg.745	CDS	477		activator of Hsp90 ATPase family protein	- none -	yes	yes	yes	yes	yes	yes	yes	yes	yes	yes	no	no	no	no
CHR	NODE_10	170165	171037	+	fig|6666666.93405.peg.746	CDS	873		NAD-binding 6-phosphogluconate dehydrogenase	D-galactarate, D-glucarate and D-glycerate catabolism, D-galactarate, D-glucarate and D-glycerate catabolism - gjo, Glycerate metabolism	yes	yes	yes	yes	no	yes	yes	yes	yes	yes	no	yes	yes	yes
CHR	NODE_10	171214	172104	+	fig|6666666.93405.peg.747	CDS	891		Transcriptional regulator, AraC family	- none -	yes	no	no	no	no	no	no	no	no	no	no	no	no	no
CHR	NODE_10	172156	172701	+	fig|6666666.93405.peg.748	CDS	546		hypothetical protein	- none -	yes	no	no	no	no	no	no	no	no	no	no	no	no	no
CHR	NODE_10	173262	172774	-	fig|6666666.93405.peg.749	CDS	489		transcriptional regulator, AsnC family	- none -	yes	yes	yes	yes	yes	yes	yes	yes	yes	yes	yes	yes	yes	yes
CHR	NODE_10	173961	173329	-	fig|6666666.93405.peg.750	CDS	633		uracil-DNA glycosylase superfamily	VC0266	yes	yes	yes	yes	yes	yes	yes	yes	yes	yes	yes	yes	no	no
CHR	NODE_10	174527	173961	-	fig|6666666.93405.peg.751	CDS	567	exoI	succinoglycan biosynthesis protein	- none -	yes	yes	yes	yes	no	no	no	no	no	no	no	no	no	no
CHR	NODE_10	174651	176180	+	fig|6666666.93405.peg.752	CDS	1530		integral membrane sensor signal transduction histidine kinase	- none -	yes	yes	yes	yes	yes	yes	yes	yes	yes	yes	yes	yes	yes	yes
CHR	NODE_10	176592	176200	-	fig|6666666.93405.peg.753	CDS	393	dgkA	diacylglycerol kinase	Glycerolipid and Glycerophospholipid Metabolism in Bacteria, Riboflavin synthesis cluster	yes	yes	yes	yes	yes	yes	yes	yes	yes	yes	no	no	no	no
CHR	NODE_10	177794	176778	-	fig|6666666.93405.peg.754	CDS	1017	cobT	nicotinate-nucleotide--dimethylbenzimidazole phosphoribosyltransferase	Cobalamin synthesis, Coenzyme B12 biosynthesis	yes	yes	no	yes	yes	yes	yes	yes	yes	yes	yes	yes	yes	yes
CHR	NODE_10	177918	178700	+	fig|6666666.93405.peg.755	CDS	783	cobS	cobalamin 5'-phosphate synthase	Cobalamin synthesis, Coenzyme B12 biosynthesis	yes	yes	yes	yes	yes	yes	yes	yes	yes	yes	no	no	no	no
CHR	NODE_10	178720	178941	+	fig|6666666.93405.peg.756	CDS	222		putative Fe-S protein	Coenzyme B12 biosynthesis	yes	yes	no	yes	no	no	no	no	no	no	no	yes	no	yes
CHR	NODE_10	178938	179639	+	fig|6666666.93405.peg.757	CDS	702		putative transmembrane protein	Coenzyme B12 biosynthesis	yes	yes	yes	yes	yes	yes	yes	yes	yes	yes	no	no	no	no
CHR	NODE_10	179683	179802	+	fig|6666666.93405.peg.758	CDS	120		hypothetical protein	- none -	yes	no	no	no	no	no	no	no	no	no	no	no	no	no
CHR	NODE_10	179945	179811	-	fig|6666666.93405.peg.759	CDS	135		hypothetical protein	- none -	no	no	no	no	no	no	no	no	no	no	no	no	no	no
CHR	NODE_10	179920	180642	+	fig|6666666.93405.peg.760	CDS	723		Permease of the drug/metabolite transporter (DMT) superfamily	Queuosine-Archaeosine Biosynthesis	yes	no	no	no	no	no	no	no	no	no	no	no	no	no
CHR	NODE_10	181184	180660	-	fig|6666666.93405.peg.761	CDS	525		acetyltransferase, GNAT family	- none -	yes	yes	yes	yes	no	no	no	no	no	no	no	no	no	no
CHR	NODE_10	182696	181191	-	fig|6666666.93405.peg.762	CDS	1506		folylpolyglutamate synthase	Colicin V and Bacteriocin Production Cluster, Colicin V and Bacteriocin Production Cluster, Folate Biosynthesis, Folate Biosynthesis	yes	yes	no	yes	no	no	no	no	no	no	no	no	no	no
CHR	NODE_10	183421	182660	-	fig|6666666.93405.peg.763	CDS	762		ABC transporter, permease protein	- none -	yes	yes	yes	yes	yes	yes	yes	yes	yes	yes	yes	yes	yes	yes
CHR	NODE_10	184344	183418	-	fig|6666666.93405.peg.764	CDS	927		ABC transporter, ATP-binding protein	- none -	yes	yes	yes	yes	yes	yes	yes	yes	yes	yes	yes	yes	yes	yes
CHR	NODE_10	184984	184730	-	fig|6666666.93405.peg.765	CDS	255		hypothetical protein	- none -	yes	yes	yes	yes	no	no	no	no	no	no	no	no	no	no
CHR	NODE_10	185567	185103	-	fig|6666666.93405.peg.766	CDS	465		hypothetical protein	- none -	yes	no	no	yes	yes	yes	yes	yes	no	no	yes	yes	no	yes
CHR	NODE_10	186083	185619	-	fig|6666666.93405.peg.767	CDS	465		hypothetical protein	- none -	yes	no	yes	no	yes	yes	yes	yes	no	yes	no	yes	yes	yes
CHR	NODE_10	187454	186201	-	fig|6666666.93405.peg.768	CDS	1254		hypothetical protein	- none -	yes	yes	yes	yes	no	no	no	no	no	no	no	no	no	no
CHR	NODE_10	187607	187458	-	fig|6666666.93405.peg.769	CDS	150		hypothetical protein	- none -	yes	no	no	no	no	no	no	no	no	no	no	no	no	no
CHR	NODE_10	187687	188076	+	fig|6666666.93405.peg.770	CDS	390		acyl-CoA thioester hydrolase YciA	- none -	yes	yes	yes	yes	yes	yes	yes	yes	yes	no	yes	yes	yes	yes
CHR	NODE_10	188081	188671	+	fig|6666666.93405.peg.771	CDS	591		putative membrane protein	- none -	yes	yes	yes	yes	yes	yes	yes	yes	yes	no	no	no	no	no
CHR	NODE_10	188860	189912	+	fig|6666666.93405.peg.772	CDS	1053		Sel1 repeat-containing protein	- none -	yes	no	no	no	no	no	no	no	no	no	no	no	no	no
CHR	NODE_10	189964	191172	+	fig|6666666.93405.peg.773	CDS	1209		hypothetical protein	- none -	yes	yes	yes	yes	no	no	no	no	no	no	no	no	no	no
CHR	NODE_10	191270	191668	+	fig|6666666.93405.peg.774	CDS	399		hypothetical protein	- none -	yes	no	no	yes	no	no	no	no	no	no	no	no	no	no
CHR	NODE_10	192822	191887	-	fig|6666666.93405.peg.775	CDS	936		putative oxidoreductase	- none -	yes	yes	yes	yes	yes	yes	yes	yes	yes	no	no	no	no	no
CHR	NODE_10	193299	192928	-	fig|6666666.93405.peg.776	CDS	372		putative transmembrane protein	- none -	yes	no	no	no	no	no	yes	yes	yes	yes	no	yes	yes	yes
CHR	NODE_10	193515	194027	+	fig|6666666.93405.peg.777	CDS	513		hypothetical protein	- none -	yes	yes	yes	yes	no	no	no	no	no	no	no	no	no	no
CHR	NODE_10	195433	194183	-	fig|6666666.93405.peg.778	CDS	1251		major facilitator superfamily (MFS) transporter	- none -	yes	yes	yes	yes	no	no	no	yes	yes	no	no	no	no	no
CHR	NODE_10	195397	195564	+	fig|6666666.93405.peg.779	CDS	168		hypothetical protein	- none -	no	no	no	no	no	no	no	no	no	no	no	no	no	no
CHR	NODE_10	195721	198642	+	fig|6666666.93405.peg.780	CDS	2922	uvrB	excinuclease ABC, subunit B	DNA repair, UvrABC system	yes	yes	yes	yes	yes	yes	yes	yes	yes	yes	yes	yes	yes	yes
CHR	NODE_10	199125	198685	-	fig|6666666.93405.peg.781	CDS	441		hypothetical protein	- none -	yes	yes	no	no	no	yes	no	no	yes	yes	no	no	yes	yes
CHR	NODE_10	199168	199521	+	fig|6666666.93405.peg.782	CDS	354		transcriptional regulator, ArsR family	CBSS-1085.1.peg.1363	yes	yes	yes	yes	yes	yes	yes	no	yes	yes	yes	yes	yes	yes
CHR	NODE_10	199552	200253	+	fig|6666666.93405.peg.783	CDS	702	aqpS	aquaporin	Osmoregulation	yes	yes	no	no	yes	yes	yes	yes	no	yes	no	yes	yes	yes
CHR	NODE_10	200250	200678	+	fig|6666666.93405.peg.784	CDS	429	arsC	arsenate reductase ArsC	Anaerobic respiratory reductases, Arsenic resistance, Transcription repair cluster	yes	yes	yes	yes	yes	yes	yes	yes	yes	yes	yes	yes	yes	yes
CHR	NODE_10	200826	202271	+	fig|6666666.93405.peg.785	CDS	1446		Adenylate cyclase (EC 4.6.1.1)	cAMP signaling in bacteria	yes	no	no	no	no	yes	yes	no	no	no	no	no	no	no
CHR	NODE_10	203064	202321	-	fig|6666666.93405.peg.786	CDS	744		polyphosphate glucokinase	Entner-Doudoroff Pathway, Glycolysis and Gluconeogenesis, Polyphosphate	yes	yes	no	no	no	no	no	no	yes	no	yes	no	no	no
CHR	NODE_10	203366	203172	-	fig|6666666.93405.peg.787	CDS	195		hypothetical protein	- none -	yes	no	no	no	no	no	no	no	no	no	no	no	no	no
CHR	NODE_10	203403	205631	+	fig|6666666.93405.peg.788	CDS	2229		Glucoamylase (EC 3.2.1.3)	Maltose and Maltodextrin Utilization, Trehalose Biosynthesis	yes	no	no	no	no	no	no	no	yes	yes	no	no	no	no
CHR	NODE_10	206435	206647	+	fig|6666666.93405.peg.789	CDS	213	cspG	cold-shock protein CspG	Cold shock, CspA family of proteins	yes	yes	yes	yes	yes	yes	yes	yes	yes	yes	no	yes	yes	yes
CHR	NODE_10	207877	206915	-	fig|6666666.93405.peg.790	CDS	963	dusA	tRNA-dihydrouridine synthase A	- none -	yes	yes	yes	yes	yes	yes	yes	yes	yes	yes	yes	yes	yes	yes
CHR	NODE_10	207854	208081	+	fig|6666666.93405.peg.791	CDS	228		hypothetical protein	- none -	yes	no	no	no	no	no	no	no	no	no	no	no	no	no
CHR	NODE_10	209148	208177	-	fig|6666666.93405.peg.792	CDS	972		putative transmembrane protein	Queuosine-Archaeosine Biosynthesis	yes	no	no	no	no	no	no	yes	yes	yes	no	no	no	no
CHR	NODE_10	209122	209379	+	fig|6666666.93405.peg.793	CDS	258		hypothetical protein	- none -	yes	no	no	no	no	no	no	no	no	no	no	no	no	no
CHR	NODE_10	209376	210071	+	fig|6666666.93405.peg.794	CDS	696		fumarylacetoacetate hydrolase family protein	Gentisate degradation, Pterin carbinolamine dehydratase, Salicylate and gentisate catabolism	yes	yes	yes	yes	yes	yes	yes	yes	yes	yes	yes	yes	yes	yes
CHR	NODE_10	210087	210617	+	fig|6666666.93405.peg.795	CDS	531		putative acetyltransferase	- none -	yes	yes	yes	yes	yes	yes	yes	yes	yes	yes	yes	yes	yes	yes
CHR	NODE_10	211065	210667	-	fig|6666666.93405.peg.796	CDS	399	zur	zinc uptake transcriptional regulator protein	Glycyl-tRNA synthetase containing cluster, Oxidative stress, Zinc regulated enzymes	yes	yes	yes	yes	yes	yes	yes	yes	yes	yes	yes	yes	yes	yes
CHR	NODE_10	211889	211062	-	fig|6666666.93405.peg.797	CDS	828	znuB	high-affinity zinc ABC uptake transporter, ZnuB-like permase protein	- none -	yes	yes	yes	yes	yes	yes	yes	yes	yes	yes	yes	yes	yes	yes
CHR	NODE_10	212760	211882	-	fig|6666666.93405.peg.798	CDS	879	znuC	high-affinity zinc ABC uptake transporter, ZnuC-like ATP-binding protein	- none -	yes	yes	no	yes	yes	yes	yes	yes	yes	yes	yes	yes	yes	yes
CHR	NODE_10	212861	213823	+	fig|6666666.93405.peg.799	CDS	963	znuA	high-affinity zinc ABC uptake transporter, ZnuA-like substrate-binding protein	- none -	yes	yes	no	yes	yes	yes	yes	yes	yes	yes	yes	yes	yes	yes
CHR	NODE_10	214059	213937	-	fig|6666666.93405.peg.800	CDS	123		hypothetical protein	- none -	no	no	no	no	no	no	no	no	no	no	no	no	no	no
	NODE_104	980	108	-	fig|6666666.93405.peg.801	CDS	873	folD	bifunctional protein FolD	5-FCL-like protein, One-carbon metabolism by tetrahydropterines, One-carbon metabolism by tetrahydropterines, Serine-glyoxylate cycle, Serine-glyoxylate cycle	yes	yes	no	yes	yes	yes	yes	yes	yes	yes	yes	yes	yes	yes
	NODE_107	443	144	-	fig|6666666.93405.peg.802	CDS	300		hypothetical protein	- none -	yes	no	no	no	no	no	no	no	no	no	no	no	no	no
CHR	NODE_11	112	234	+	fig|6666666.93405.peg.803	CDS	123		hypothetical protein	- none -	yes	no	no	no	no	no	no	no	no	no	no	no	no	no
CHR	NODE_11	508	2937	+	fig|6666666.93405.peg.804	CDS	2430		DNA uptake protein	- none -	yes	yes	yes	no	no	no	no	no	no	no	no	no	no	no
CHR	NODE_11	3637	2918	-	fig|6666666.93405.peg.805	CDS	720	lexA	LexA repressor	DNA repair, bacterial	yes	yes	no	yes	yes	yes	yes	yes	yes	yes	yes	yes	yes	yes
CHR	NODE_11	4519	4028	-	fig|6666666.93405.peg.806	CDS	492		hypothetical protein	- none -	yes	no	no	no	no	no	no	no	no	no	no	no	no	no
CHR	NODE_11	6628	4622	-	fig|6666666.93405.peg.807	CDS	2007	mscS	Small-conductance mechanosensitive channel	Potassium homeostasis	yes	no	no	no	no	no	no	no	no	no	no	no	no	no
CHR	NODE_11	7180	8082	+	fig|6666666.93405.peg.808	CDS	903		glyoxalase-like protein	- none -	yes	yes	no	yes	yes	yes	yes	yes	yes	yes	no	no	no	no
CHR	NODE_11	8079	8918	+	fig|6666666.93405.peg.809	CDS	840	kdsA	3-deoxy-8-phosphooctulonate synthase	A Gammaproteobacteria Cluster Relating to Translation	yes	yes	no	yes	yes	yes	yes	yes	yes	yes	yes	yes	yes	yes
CHR	NODE_11	9068	10342	+	fig|6666666.93405.peg.810	CDS	1275	eno	phosphopyruvate hydratase	Entner-Doudoroff Pathway, Glycolysis and Gluconeogenesis, Serine-glyoxylate cycle	yes	yes	no	yes	yes	yes	yes	yes	yes	yes	yes	yes	yes	yes
CHR	NODE_11	10625	10936	+	fig|6666666.93405.peg.811	CDS	312		septum formation initiator	Bacterial Cell Division, Bacterial Cytoskeleton, Cell division-ribosomal stress proteins cluster, Stationary phase repair cluster	yes	yes	yes	yes	yes	yes	yes	yes	yes	yes	yes	yes	yes	yes
CHR	NODE_11	11094	12137	+	fig|6666666.93405.peg.812	CDS	1044	pdhA	pyruvate dehydrogenase (acetyl-transferring) E1 component, alpha subunit	Dehydrogenase complexes, Pyruvate metabolism II: acetyl-CoA, acetogenesis from pyruvate	yes	yes	yes	yes	yes	yes	yes	yes	yes	yes	yes	yes	yes	yes
CHR	NODE_11	12155	13552	+	fig|6666666.93405.peg.813	CDS	1398	pdhB	pyruvate dehydrogenase E1 component subunit beta	Dehydrogenase complexes, Pyruvate metabolism II: acetyl-CoA, acetogenesis from pyruvate	yes	yes	yes	yes	yes	yes	yes	yes	yes	yes	yes	yes	yes	yes
CHR	NODE_11	13568	14905	+	fig|6666666.93405.peg.814	CDS	1338	pdhC	pyruvate dehydrogenase complex dihydrolipoamide acetyltransferase	5-FCL-like protein, Dehydrogenase complexes, Pyruvate metabolism II: acetyl-CoA, acetogenesis from pyruvate	yes	yes	no	yes	yes	yes	yes	yes	yes	yes	yes	yes	yes	yes
CHR	NODE_11	15043	15684	+	fig|6666666.93405.peg.815	CDS	642		putative arylesterase	- none -	yes	yes	yes	yes	yes	yes	yes	yes	yes	yes	yes	yes	yes	yes
CHR	NODE_11	15821	17284	+	fig|6666666.93405.peg.816	CDS	1464	lpdA	dihydrolipoyl dehydrogenase	Pyruvate metabolism II: acetyl-CoA, acetogenesis from pyruvate, TCA Cycle	yes	yes	yes	yes	yes	yes	yes	yes	yes	yes	yes	yes	yes	yes
CHR	NODE_11	17340	17600	+	fig|6666666.93405.peg.817	CDS	261		transglycosylase-associated protein	- none -	yes	yes	yes	yes	yes	yes	yes	yes	yes	yes	no	no	no	no
CHR	NODE_11	17608	17856	+	fig|6666666.93405.peg.818	CDS	249		hypothetical protein	- none -	yes	yes	no	yes	yes	yes	yes	yes	yes	no	yes	no	no	no
CHR	NODE_11	17893	18864	+	fig|6666666.93405.peg.819	CDS	972	lipA	lipoyl synthase	Lipoic acid metabolism, Lipoic acid synthesis cluster	yes	yes	no	yes	yes	yes	yes	yes	yes	yes	yes	yes	yes	yes
CHR	NODE_11	18977	19567	+	fig|6666666.93405.peg.820	CDS	591	flaR	topology modulation protein	- none -	yes	yes	yes	yes	no	yes	no	yes	yes	no	yes	no	yes	yes
CHR	NODE_11	19625	20023	+	fig|6666666.93405.peg.821	CDS	399		putative cyclase/dehydrase	- none -	yes	yes	yes	yes	yes	yes	yes	yes	yes	yes	yes	yes	yes	yes
CHR	NODE_11	20536	20039	-	fig|6666666.93405.peg.822	CDS	498	cinA	competence/damage-inducible protein CinA	NAD and NADP cofactor biosynthesis global, NAD and NADP cofactor biosynthesis global, Riboflavin, FMN and FAD metabolism in plants, Riboflavin synthesis cluster	yes	yes	yes	yes	yes	yes	yes	yes	yes	yes	yes	yes	yes	yes
CHR	NODE_11	21735	20533	-	fig|6666666.93405.peg.823	CDS	1203	ispDF	bifunctional enzyme IspD/ispF	Isoprenoid Biosynthesis, Isoprenoid Biosynthesis, Nonmevalonate Branch of Isoprenoid Biosynthesis, Nonmevalonate Branch of Isoprenoid Biosynthesis, Stationary phase repair cluster, Stationary phase repair cluster	yes	yes	yes	yes	yes	yes	yes	yes	yes	yes	yes	yes	yes	yes
CHR	NODE_11	21997	23001	+	fig|6666666.93405.peg.824	CDS	1005	dus	putative tRNA-dihydrouridine synthase	tRNA modification Bacteria	yes	yes	yes	yes	yes	yes	yes	yes	yes	yes	yes	yes	yes	yes
CHR	NODE_11	23034	24152	+	fig|6666666.93405.peg.825	CDS	1119	ntrB	nitrogen regulation protein NtrB	- none -	yes	yes	yes	yes	yes	yes	yes	yes	yes	yes	yes	yes	yes	yes
CHR	NODE_11	24149	25600	+	fig|6666666.93405.peg.826	CDS	1452	ntrC	nitrogen regulation protein NtrC	- none -	yes	yes	yes	yes	yes	yes	yes	yes	yes	yes	yes	yes	yes	yes
CHR	NODE_11	25887	28160	+	fig|6666666.93405.peg.827	CDS	2274	ntrY	nitrogen regulation protein NtrY	- none -	yes	yes	no	yes	yes	yes	yes	yes	yes	yes	yes	yes	yes	yes
CHR	NODE_11	28150	29514	+	fig|6666666.93405.peg.828	CDS	1365	ntrX	nitrogen assimilation regulatory protein NtrX	Ammonia assimilation	yes	yes	yes	yes	yes	yes	yes	yes	yes	yes	yes	yes	yes	yes
CHR	NODE_11	29605	30450	+	fig|6666666.93405.peg.829	CDS	846		D-alanine aminotransferase	Pyruvate Alanine Serine Interconversions	yes	yes	yes	yes	yes	yes	yes	yes	yes	yes	no	yes	yes	yes
CHR	NODE_11	30580	30801	+	fig|6666666.93405.peg.830	CDS	222	hfq	protein hfq	Hfl operon	yes	yes	no	yes	yes	yes	yes	yes	yes	yes	yes	yes	yes	yes
CHR	NODE_11	30880	32214	+	fig|6666666.93405.peg.831	CDS	1335	hflX	GTP-binding protein HflX	Hfl operon, Universal GTPases	yes	yes	no	yes	yes	yes	yes	yes	yes	yes	yes	yes	yes	yes
CHR	NODE_11	33167	32331	-	fig|6666666.93405.peg.832	CDS	837	mazG	nucleoside triphosphate pyrophosphohydrolase	Nucleoside triphosphate pyrophosphohydrolase MazG	yes	yes	no	yes	yes	yes	yes	yes	yes	yes	yes	yes	yes	yes
CHR	NODE_11	33882	33295	-	fig|6666666.93405.peg.833	CDS	588		CMP/dCMP deaminase zinc-binding protein	- none -	yes	yes	no	yes	yes	yes	yes	yes	yes	yes	yes	yes	yes	yes
CHR	NODE_11	33869	34006	+	fig|6666666.93405.peg.834	CDS	138		hypothetical protein	- none -	no	no	no	no	no	no	no	no	no	no	no	no	no	no
CHR	NODE_11	34204	35613	+	fig|6666666.93405.peg.835	CDS	1410	cysG	siroheme synthase	Coenzyme B12 biosynthesis, Heme and Siroheme Biosynthesis, Heme and Siroheme Biosynthesis, Heme and Siroheme Biosynthesis	yes	yes	yes	yes	yes	yes	yes	yes	yes	yes	yes	yes	yes	yes
CHR	NODE_11	35617	35931	+	fig|6666666.93405.peg.836	CDS	315		hypothetical protein	Inorganic Sulfur Assimilation	yes	yes	no	yes	yes	yes	yes	yes	yes	yes	yes	yes	yes	yes
CHR	NODE_11	35939	37612	+	fig|6666666.93405.peg.837	CDS	1674	cysI	nitrite/sulfite reductase	Cysteine Biosynthesis, Inorganic Sulfur Assimilation	yes	yes	yes	yes	yes	yes	yes	yes	yes	yes	yes	yes	yes	yes
CHR	NODE_11	37623	38135	+	fig|6666666.93405.peg.838	CDS	513		hypothetical protein	Inorganic Sulfur Assimilation	yes	yes	yes	yes	yes	yes	yes	yes	yes	yes	yes	yes	yes	yes
CHR	NODE_11	38372	39184	+	fig|6666666.93405.peg.839	CDS	813	fpr	ferredoxin--NADP reductase	Biogenesis of cytochrome c oxidases, Inorganic Sulfur Assimilation	yes	yes	yes	yes	yes	yes	yes	yes	yes	yes	yes	yes	yes	yes
CHR	NODE_11	39873	39259	-	fig|6666666.93405.peg.840	CDS	615		transcriptional regulator, GntR family	- none -	yes	yes	yes	yes	yes	yes	yes	yes	yes	yes	no	no	yes	yes
CHR	NODE_11	40358	40152	-	fig|6666666.93405.peg.841	CDS	207		hypothetical protein	- none -	yes	yes	no	no	no	yes	yes	yes	yes	yes	no	no	no	no
CHR	NODE_11	40787	40530	-	fig|6666666.93405.peg.842	CDS	258		hypothetical protein	- none -	yes	yes	yes	yes	yes	yes	yes	yes	yes	yes	yes	yes	yes	yes
CHR	NODE_11	41117	40911	-	fig|6666666.93405.peg.843	CDS	207		hypothetical protein	- none -	yes	no	no	no	no	no	no	no	no	no	no	no	no	no
CHR	NODE_11	41590	41665	+	fig|6666666.93405.rna.1	rna	76		tRNA-Lys-TTT	- none -
CHR	NODE_11	41945	41712	-	fig|6666666.93405.peg.844	CDS	234		hypothetical protein	- none -	yes	no	no	no	no	no	no	no	no	no	no	no	no	no
CHR	NODE_11	42148	42900	+	fig|6666666.93405.peg.845	CDS	753	ccdA	cytochrome-c-type biogenesis protein	Biogenesis of c-type cytochromes, CBSS-196164.1.peg.461, Periplasmic disulfide interchange	yes	yes	yes	yes	yes	yes	yes	yes	yes	yes	yes	yes	yes	yes
CHR	NODE_11	42945	43907	+	fig|6666666.93405.peg.846	CDS	963		malonate transporter protein	- none -	yes	yes	no	yes	yes	yes	yes	yes	yes	no	yes	yes	yes	no
CHR	NODE_11	45086	43884	-	fig|6666666.93405.peg.847	CDS	1203	ubiF	2-octaprenyl-6-methoxyphenyl hydroxylase	CBSS-87626.3.peg.3639	yes	yes	yes	yes	yes	yes	yes	yes	yes	yes	yes	yes	yes	yes
CHR	NODE_11	45300	46025	+	fig|6666666.93405.peg.848	CDS	726	pcs	phosphatidylcholine synthase	- none -	yes	yes	yes	yes	yes	yes	yes	yes	yes	yes	yes	yes	yes	yes
CHR	NODE_11	46038	47021	+	fig|6666666.93405.peg.849	CDS	984	qor	putative quinone oxidoreductase	Quinone oxidoreductase family	yes	yes	yes	yes	yes	yes	yes	yes	yes	yes	no	yes	yes	yes
CHR	NODE_11	47061	48635	+	fig|6666666.93405.peg.850	CDS	1575		putative sugar ABC transporter, ATP-binding protein	- none -	yes	yes	yes	yes	yes	yes	yes	yes	yes	yes	yes	yes	yes	yes
CHR	NODE_11	48625	49710	+	fig|6666666.93405.peg.851	CDS	1086		putative sugar ABC transporter, permease protein	- none -	yes	yes	yes	yes	yes	yes	yes	yes	yes	yes	yes	yes	yes	yes
CHR	NODE_11	49713	50633	+	fig|6666666.93405.peg.852	CDS	921		putative sugar ABC transporter, permease protein	- none -	yes	yes	yes	yes	yes	yes	yes	yes	yes	yes	yes	yes	yes	yes
CHR	NODE_11	50683	51759	+	fig|6666666.93405.peg.853	CDS	1077	bmpA	basic membrane lipoprotein	- none -	yes	yes	yes	yes	yes	yes	yes	yes	yes	yes	yes	yes	yes	yes
CHR	NODE_11	51904	52866	+	fig|6666666.93405.peg.854	CDS	963		transcriptional regulator, LacI family	Putative sugar ABC transporter (ytf cluster)	yes	yes	yes	yes	yes	yes	yes	yes	yes	yes	yes	yes	yes	yes
CHR	NODE_11	52944	54521	+	fig|6666666.93405.peg.855	CDS	1578		putative sugar ABC transporter, ATP-binding protein	Putative sugar ABC transporter (ytf cluster)	yes	yes	yes	yes	yes	yes	yes	yes	yes	yes	yes	yes	yes	yes
CHR	NODE_11	54518	55546	+	fig|6666666.93405.peg.856	CDS	1029		putative sugar ABC transporter, permease protein	Putative sugar ABC transporter (ytf cluster)	yes	yes	yes	yes	yes	yes	yes	yes	yes	yes	yes	yes	yes	yes
CHR	NODE_11	55543	56511	+	fig|6666666.93405.peg.857	CDS	969		putative sugar ABC transporter, permease protein	Putative sugar ABC transporter (ytf cluster)	yes	yes	yes	yes	yes	yes	yes	yes	yes	yes	yes	yes	yes	yes
CHR	NODE_11	56528	57274	+	fig|6666666.93405.peg.858	CDS	747		transcriptional regulator, GntR family	- none -	yes	yes	yes	yes	yes	yes	yes	yes	yes	yes	no	yes	yes	yes
CHR	NODE_11	57340	58737	+	fig|6666666.93405.peg.859	CDS	1398	glmU	UDP-N-acetylglucosamine diphosphorylase	Peptidoglycan Biosynthesis, Peptidoglycan Biosynthesis, Transcription repair cluster, Transcription repair cluster, UDP-N-acetylmuramate from Fructose-6-phosphate Biosynthesis, UDP-N-acetylmuramate from Fructose-6-phosphate Biosynthesis	yes	yes	yes	yes	yes	yes	yes	yes	yes	yes	yes	yes	yes	yes
CHR	NODE_11	58855	60681	+	fig|6666666.93405.peg.860	CDS	1827	glmS	glutamine-fructose-6-phosphate transaminase	UDP-N-acetylmuramate from Fructose-6-phosphate Biosynthesis	yes	yes	yes	yes	yes	yes	yes	yes	yes	yes	yes	yes	yes	yes
CHR	NODE_11	60858	61562	+	fig|6666666.93405.peg.861	CDS	705		hypothetical protein	- none -	yes	yes	yes	yes	yes	yes	yes	yes	yes	yes	yes	yes	yes	yes
CHR	NODE_11	61717	63261	+	fig|6666666.93405.peg.862	CDS	1545		phytase-like domain-containing protein	- none -	yes	yes	yes	yes	no	no	no	yes	no	no	no	no	no	no
CHR	NODE_11	65409	63304	-	fig|6666666.93405.peg.863	CDS	2106	recG	ATP-dependent DNA helicase RecG	- none -	yes	yes	yes	yes	yes	yes	yes	yes	yes	yes	yes	yes	yes	yes
CHR	NODE_11	65573	65896	+	fig|6666666.93405.peg.864	CDS	324		TPR repeat region superfamily	- none -	yes	yes	yes	yes	no	no	no	yes	yes	yes	yes	yes	no	yes
CHR	NODE_11	65893	69393	+	fig|6666666.93405.peg.865	CDS	3501	mfd	transcription-repair coupling factor	Cell division-ribosomal stress proteins cluster, Transcription factors bacterial, Transcription repair cluster	yes	yes	yes	yes	yes	yes	yes	yes	yes	yes	yes	yes	yes	yes
CHR	NODE_11	70020	69511	-	fig|6666666.93405.peg.866	CDS	510		Bacteriophage protein gp37	- none -	yes	no	no	no	no	no	no	no	no	no	no	no	no	no
CHR	NODE_11	71501	70263	-	fig|6666666.93405.peg.867	CDS	1239		hypothetical protein	- none -	yes	no	no	no	no	no	no	no	no	no	no	no	no	no
CHR	NODE_11	71477	71614	+	fig|6666666.93405.peg.868	CDS	138		hypothetical protein	- none -	no	no	no	no	no	no	no	no	no	no	no	no	no	no
CHR	NODE_11	72344	71673	-	fig|6666666.93405.peg.869	CDS	672		polyketide biosynthesis associated protein	- none -	yes	yes	yes	yes	yes	yes	yes	yes	yes	yes	yes	yes	yes	yes
CHR	NODE_11	74266	72455	-	fig|6666666.93405.peg.870	CDS	1812		extracellular solute-binding protein family 5	- none -	yes	yes	yes	yes	yes	yes	yes	yes	yes	yes	yes	yes	yes	yes
CHR	NODE_11	74533	75192	+	fig|6666666.93405.peg.871	CDS	660		invasion associated locus B (IalB) family protein	- none -	yes	yes	yes	no	yes	yes	yes	yes	yes	yes	yes	yes	yes	yes
CHR	NODE_11	75652	75323	-	fig|6666666.93405.peg.872	CDS	330		hypothetical protein	- none -	yes	yes	yes	yes	yes	yes	yes	yes	yes	yes	yes	yes	yes	yes
CHR	NODE_11	75682	75852	+	fig|6666666.93405.peg.873	CDS	171		hypothetical protein	- none -	yes	no	no	no	no	no	no	no	no	no	no	no	no	no
CHR	NODE_11	77304	75895	-	fig|6666666.93405.peg.874	CDS	1410	glnA	glutamine synthetase, type I	Ammonia assimilation, Glutamine, Glutamate, Aspartate and Asparagine Biosynthesis, Glutamine synthetases, Peptidoglycan Biosynthesis	yes	yes	yes	yes	yes	yes	yes	yes	yes	yes	yes	yes	yes	yes
CHR	NODE_11	77704	77366	-	fig|6666666.93405.peg.875	CDS	339	glnB	nitrogen regulatory protein P-II	Ammonia assimilation	yes	yes	yes	yes	yes	yes	yes	yes	yes	yes	yes	yes	yes	yes
CHR	NODE_11	77927	77784	-	fig|6666666.93405.peg.876	CDS	144		hypothetical protein	- none -	yes	no	no	no	no	no	no	no	no	no	no	no	no	no
CHR	NODE_11	78056	77937	-	fig|6666666.93405.peg.877	CDS	120		hypothetical protein	- none -	yes	no	no	no	no	no	no	no	no	no	no	no	no	no
CHR	NODE_11	78055	79530	+	fig|6666666.93405.peg.878	CDS	1476		YjeF family protein	YjeE, YjeE	yes	yes	yes	yes	yes	yes	yes	yes	yes	yes	yes	yes	yes	yes
CHR	NODE_11	80343	79537	-	fig|6666666.93405.peg.879	CDS	807		hypothetical protein	- none -	yes	yes	yes	yes	yes	yes	yes	yes	yes	yes	yes	yes	yes	yes
CHR	NODE_11	80417	80683	+	fig|6666666.93405.peg.880	CDS	267		hypothetical protein	- none -	yes	no	no	no	no	no	no	no	no	no	no	no	no	no
CHR	NODE_11	80925	80737	-	fig|6666666.93405.peg.881	CDS	189		hypothetical protein	- none -	no	no	no	no	no	no	no	no	no	no	no	no	no	no
CHR	NODE_11	80944	81066	+	fig|6666666.93405.peg.882	CDS	123		hypothetical protein	- none -	no	no	no	no	no	no	no	no	no	no	no	no	no	no
CHR	NODE_11	84003	81082	-	fig|6666666.93405.peg.883	CDS	2922	uvrA	excinuclease ABC, A subunit	DNA repair, UvrABC system	yes	yes	yes	yes	yes	yes	yes	yes	yes	yes	yes	yes	yes	yes
CHR	NODE_11	84296	84856	+	fig|6666666.93405.peg.884	CDS	561	ssb	single-stranded DNA-binding protein	DNA repair, bacterial, DNA repair, bacterial RecFOR pathway	yes	yes	yes	yes	yes	yes	yes	yes	yes	yes	yes	yes	yes	yes
CHR	NODE_11	85569	84937	-	fig|6666666.93405.peg.885	CDS	633		putative membrane protein	- none -	yes	yes	yes	yes	yes	yes	yes	yes	yes	yes	yes	yes	yes	yes
CHR	NODE_11	85859	88600	+	fig|6666666.93405.peg.886	CDS	2742	gyrA	DNA gyrase, subunit A	Cell Division Subsystem including YidCD, DNA gyrase subunits, DNA replication cluster 1, DNA topoisomerases, Type II, ATP-dependent, Resistance to fluoroquinolones	yes	yes	yes	yes	yes	yes	yes	yes	yes	yes	yes	yes	yes	yes
CHR	NODE_11	89122	88964	-	fig|6666666.93405.peg.887	CDS	159		hypothetical protein	- none -	yes	yes	no	no	no	yes	yes	no	yes	yes	no	no	no	no
CHR	NODE_11	89276	89518	+	fig|6666666.93405.peg.888	CDS	243		hypothetical protein	- none -	no	no	no	no	no	no	no	no	no	no	no	no	no	no
CHR	NODE_11	89598	90137	+	fig|6666666.93405.peg.889	CDS	540	coaD	pantetheine-phosphate adenylyltransferase	CBSS-266117.6.peg.1260, CBSS-269801.1.peg.1715, Coenzyme A Biosynthesis	yes	yes	yes	yes	yes	yes	yes	yes	yes	yes	yes	yes	yes	yes
CHR	NODE_11	90175	90747	+	fig|6666666.93405.peg.890	CDS	573	ppiA	peptidyl-prolyl cis-trans isomerase cyclophilin type	Queuosine-Archaeosine Biosynthesis	yes	yes	yes	yes	yes	yes	yes	yes	yes	yes	yes	yes	yes	yes
CHR	NODE_11	90775	91284	+	fig|6666666.93405.peg.891	CDS	510	ppiB	peptidyl prolyl cis-trans isomerase	Queuosine-Archaeosine Biosynthesis	yes	yes	yes	yes	yes	yes	yes	yes	yes	yes	yes	yes	yes	yes
CHR	NODE_11	91360	92445	+	fig|6666666.93405.peg.892	CDS	1086	queA	S-adenosylmethionine:tRNA ribosyltransferase-isomerase	CBSS-211586.1.peg.2832, Queuosine-Archaeosine Biosynthesis, Scaffold proteins for [4Fe-4S] cluster assembly (MRP family), tRNA modification Bacteria, tRNAmodification position 34	yes	yes	yes	yes	yes	yes	yes	yes	yes	yes	yes	yes	yes	yes
CHR	NODE_11	92452	93582	+	fig|6666666.93405.peg.893	CDS	1131	tgt	queuine tRNA-ribosyltransferase	CBSS-211586.1.peg.2832, Queuosine-Archaeosine Biosynthesis, Scaffold proteins for [4Fe-4S] cluster assembly (MRP family), tRNA modification Bacteria, tRNAmodification position 34	yes	yes	yes	yes	yes	yes	yes	yes	yes	yes	yes	yes	yes	yes
CHR	NODE_11	93871	93677	-	fig|6666666.93405.peg.894	CDS	195		hypothetical protein	- none -	yes	no	no	no	no	no	no	no	no	no	no	no	no	no
CHR	NODE_11	94018	93890	-	fig|6666666.93405.peg.895	CDS	129		hypothetical protein	- none -	yes	no	no	no	no	no	no	no	no	no	no	no	no	no
CHR	NODE_11	94143	94688	+	fig|6666666.93405.peg.896	CDS	546		putative cell wall-associated hydrolase protein	- none -	yes	no	no	no	no	no	no	no	no	no	no	no	no	no
CHR	NODE_11	95167	94742	-	fig|6666666.93405.peg.897	CDS	426		hypothetical protein	- none -	yes	yes	yes	yes	yes	yes	yes	yes	yes	yes	no	no	no	no
CHR	NODE_11	95166	95330	+	fig|6666666.93405.peg.898	CDS	165		hypothetical protein	- none -	no	no	no	no	no	no	no	no	no	no	no	no	no	no
CHR	NODE_11	96561	95296	-	fig|6666666.93405.peg.899	CDS	1266	fabF	3-oxoacyl-[acyl-carrier-protein] synthase	- none -	yes	yes	yes	yes	yes	yes	yes	yes	yes	yes	yes	no	yes	no
CHR	NODE_11	97107	96583	-	fig|6666666.93405.peg.900	CDS	525		transcriptional regulator, HxlR family	- none -	yes	yes	no	yes	yes	yes	yes	yes	yes	no	no	no	no	no
CHR	NODE_11	99206	97305	-	fig|6666666.93405.peg.901	CDS	1902		ABC-transporter, ATP-binding/permease protein	- none -	yes	yes	yes	yes	yes	yes	yes	yes	yes	yes	no	no	no	no
CHR	NODE_11	100989	99190	-	fig|6666666.93405.peg.902	CDS	1800		ABC-transporter, ATP-binding/permease protein	- none -	yes	yes	yes	yes	yes	yes	yes	yes	yes	yes	no	no	no	no
CHR	NODE_11	100994	101119	+	fig|6666666.93405.peg.903	CDS	126		hypothetical protein	- none -	yes	no	no	no	no	no	no	no	no	no	no	no	no	no
CHR	NODE_11	101412	102080	+	fig|6666666.93405.peg.904	CDS	669		RibD C-terminal domain-containing protein	5-FCL-like protein, Folate Biosynthesis	yes	yes	yes	no	no	no	no	no	yes	no	no	yes	yes	yes
CHR	NODE_11	102169	103407	+	fig|6666666.93405.peg.905	CDS	1239	ddlA	putative D-alanine--D-alanine ligase A	Peptidoglycan Biosynthesis, Peptidoglycan biosynthesis--gjo, cell division cluster containing FtsQ	yes	no	no	no	yes	yes	yes	yes	no	no	no	no	no	no
CHR	NODE_11	103698	103540	-	fig|6666666.93405.peg.906	CDS	159		putative transposase	- none -	yes	no	no	no	no	no	no	no	no	no	no	no	no	no
CHR	NODE_11	104240	103971	-	fig|6666666.93405.peg.907	CDS	270		hypothetical protein	- none -	yes	no	yes	no	no	no	no	yes	yes	yes	no	no	no	no
CHR	NODE_11	104497	104330	-	fig|6666666.93405.peg.908	CDS	168		hypothetical protein	- none -	yes	no	no	no	no	no	no	no	no	no	no	no	no	no
CHR	NODE_11	104517	104636	+	fig|6666666.93405.peg.909	CDS	120		hypothetical protein	- none -	yes	no	no	no	no	no	no	no	no	no	no	no	no	no
CHR	NODE_11	105141	104662	-	fig|6666666.93405.peg.910	CDS	480		putative transposase	- none -	yes	no	no	no	no	no	no	no	no	no	no	no	no	no
CHR	NODE_11	106034	105117	-	fig|6666666.93405.peg.911	CDS	918		putative transposase	- none -	yes	no	no	no	no	no	no	no	no	no	no	no	no	no
CHR	NODE_11	106676	106185	-	fig|6666666.93405.peg.912	CDS	492		YbaK/prolyl-tRNA synthetase associated region	- none -	yes	yes	yes	yes	no	no	no	no	no	no	no	no	no	no
CHR	NODE_11	107449	106673	-	fig|6666666.93405.peg.913	CDS	777		metal dependent hydrolase	Beta-lactamase	yes	yes	no	yes	yes	yes	yes	yes	yes	yes	yes	yes	yes	yes
CHR	NODE_11	108287	107505	-	fig|6666666.93405.peg.914	CDS	783		hydrolase, TatD family	YcfH	yes	yes	no	yes	yes	yes	yes	yes	yes	yes	yes	yes	yes	yes
CHR	NODE_11	109849	108296	-	fig|6666666.93405.peg.915	CDS	1554	metG	methionyl-tRNA synthetase	Scaffold proteins for [4Fe-4S] cluster assembly (MRP family), tRNA aminoacylation, Met	yes	yes	yes	yes	yes	yes	yes	yes	yes	yes	yes	yes	yes	yes
CHR	NODE_11	110118	109999	-	fig|6666666.93405.peg.916	CDS	120		hypothetical protein	- none -	yes	no	no	no	no	no	no	no	no	no	no	no	no	no
CHR	NODE_11	110095	110895	+	fig|6666666.93405.peg.917	CDS	801		putative membrane protein	Inorganic Sulfur Assimilation	yes	yes	yes	yes	yes	yes	yes	yes	yes	yes	no	no	no	no
CHR	NODE_11	111929	110892	-	fig|6666666.93405.peg.918	CDS	1038	holB	DNA polymerase III subunit delta'	- none -	yes	yes	yes	yes	yes	yes	yes	yes	yes	yes	yes	yes	yes	yes
CHR	NODE_11	112585	111926	-	fig|6666666.93405.peg.919	CDS	660	tmk	thymidylate kinase	pyrimidine conversions	yes	yes	yes	yes	yes	yes	yes	yes	yes	yes	yes	yes	yes	no
CHR	NODE_11	113977	112763	-	fig|6666666.93405.peg.920	CDS	1215	dacF	D-alanyl-D-alanine carboxypeptidase protein	CBSS-84588.1.peg.1247, Metallocarboxypeptidases (EC 3.4.17.-), Murein Hydrolases, Peptidoglycan Biosynthesis	yes	yes	yes	yes	yes	yes	yes	yes	yes	yes	yes	yes	yes	yes
CHR	NODE_11	115232	114048	-	fig|6666666.93405.peg.921	CDS	1185		rare lipoprotein A protein	Peptidoglycan Biosynthesis	yes	yes	yes	yes	yes	yes	yes	yes	yes	yes	no	no	no	no
CHR	NODE_11	115438	115560	+	fig|6666666.93405.peg.922	CDS	123		hypothetical protein	- none -	no	no	no	no	no	no	no	no	no	no	no	no	no	no
CHR	NODE_11	116455	115541	-	fig|6666666.93405.peg.923	CDS	915	rpoE	RNA polymerase sigma factor, sigma-70 family	CBSS-316057.3.peg.1308	yes	yes	yes	no	no	no	no	no	no	no	no	yes	yes	yes
CHR	NODE_11	117029	116406	-	fig|6666666.93405.peg.924	CDS	624		flavodoxin/nitric oxide synthase	- none -	yes	yes	yes	no	no	no	no	no	no	no	no	no	no	no
CHR	NODE_11	117312	117223	-	fig|6666666.93405.rna.2	rna	90		tRNA-Ser-TGA	- none -
CHR	NODE_11	118036	117782	-	fig|6666666.93405.peg.925	CDS	255		hypothetical protein	- none -	yes	yes	yes	no	yes	yes	yes	no	yes	yes	no	no	no	no
CHR	NODE_11	118181	118777	+	fig|6666666.93405.peg.926	CDS	597		putative 3-methyladenine DNA glycosylase	DNA Repair Base Excision	yes	yes	yes	yes	yes	yes	yes	yes	yes	yes	no	no	no	no
CHR	NODE_11	120390	118849	-	fig|6666666.93405.peg.927	CDS	1542		putative major facilitator superfamily (MFS) drug efflux transporter	- none -	yes	yes	yes	yes	yes	yes	yes	yes	yes	yes	no	no	no	no
CHR	NODE_11	121621	120383	-	fig|6666666.93405.peg.928	CDS	1239		secretion protein HlyD family protein	- none -	yes	yes	yes	yes	yes	yes	yes	yes	yes	yes	no	no	no	no
CHR	NODE_11	122078	121614	-	fig|6666666.93405.peg.929	CDS	465		transcriptional regulator, MarR family	- none -	yes	yes	yes	yes	yes	yes	yes	yes	yes	no	no	no	no	no
CHR	NODE_11	123979	122240	-	fig|6666666.93405.peg.930	CDS	1740		Cellulose synthase catalytic subunit [UDP-forming] (EC 2.4.1.12)	- none -	yes	no	no	no	no	no	no	no	no	no	no	no	no	no
CHR	NODE_11	125254	124460	-	fig|6666666.93405.peg.931	CDS	795		putative GerE family transcriptional regulator	- none -	yes	no	no	no	yes	yes	yes	yes	no	no	no	no	no	no
CHR	NODE_11	126291	127217	+	fig|6666666.93405.peg.932	CDS	927		Fibrinogen binding protein	- none -	yes	no	no	no	no	no	no	no	no	no	no	no	no	no
CHR	NODE_11	127402	127274	-	fig|6666666.93405.peg.933	CDS	129		hypothetical protein	- none -	no	no	no	no	no	no	no	no	no	no	no	no	no	no
CHR	NODE_11	127374	129407	+	fig|6666666.93405.peg.934	CDS	2034		hypothetical protein	- none -	yes	no	no	no	no	no	no	no	no	no	no	no	no	no
CHR	NODE_11	129432	131744	+	fig|6666666.93405.peg.935	CDS	2313	toaD	putative ATP-binding component of Type I protein secretion system	- none -	yes	no	no	no	no	no	no	yes	no	no	no	yes	yes	yes
CHR	NODE_11	131741	133111	+	fig|6666666.93405.peg.936	CDS	1371		secretion protein, HlyD family	CBSS-258594.1.peg.3339	yes	no	no	no	no	no	no	yes	no	no	yes	yes	no	no
CHR	NODE_11	133148	133639	+	fig|6666666.93405.peg.937	CDS	492		hypothetical protein	- none -	yes	no	no	no	no	no	no	yes	no	no	yes	yes	no	no
CHR	NODE_11	133950	133669	-	fig|6666666.93405.peg.938	CDS	282		hypothetical protein	- none -	yes	no	yes	yes	no	no	no	no	no	no	no	no	no	no
CHR	NODE_11	134092	136023	+	fig|6666666.93405.peg.939	CDS	1932	ppiD	peptidyl prolyl cis-trans isomerase D signal peptide protein	Peptidyl-prolyl cis-trans isomerase	yes	yes	yes	yes	yes	yes	yes	yes	yes	yes	no	no	no	no
CHR	NODE_11	136049	137065	+	fig|6666666.93405.peg.940	CDS	1017	trpD	anthranilate phosphoribosyltransferase	Auxin biosynthesis, Chorismate: Intermediate for synthesis of Tryptophan, PAPA antibiotics, PABA, 3-hydroxyanthranilate and more., Tryptophan synthesis	yes	yes	yes	yes	yes	yes	yes	yes	yes	yes	yes	yes	yes	yes
CHR	NODE_11	137078	137893	+	fig|6666666.93405.peg.941	CDS	816	trpC	indole-3-glycerol phosphate synthase	Chorismate: Intermediate for synthesis of Tryptophan, PAPA antibiotics, PABA, 3-hydroxyanthranilate and more., Tryptophan synthesis	yes	yes	yes	yes	yes	yes	yes	yes	yes	yes	yes	yes	yes	yes
CHR	NODE_11	137895	138389	+	fig|6666666.93405.peg.942	CDS	495	moaC	molybdenum cofactor biosynthesis protein C	Molybdenum cofactor biosynthesis, ar-104-EC Molybdenum cofactor biosynthesis moaABCDE	yes	yes	yes	yes	yes	yes	yes	yes	yes	yes	yes	yes	yes	yes
CHR	NODE_11	138393	139619	+	fig|6666666.93405.peg.943	CDS	1227	moeA	molybdopterin biosynthesis protein	Molybdenum cofactor biosynthesis	yes	yes	yes	yes	yes	yes	yes	yes	yes	yes	yes	yes	yes	yes
CHR	NODE_11	140710	139685	-	fig|6666666.93405.peg.944	CDS	1026	gntZ	6-phosphogluconate dehydrogenase (decarboxylating)	D-gluconate and ketogluconates metabolism, Pentose phosphate pathway	yes	yes	yes	yes	yes	yes	yes	yes	yes	yes	yes	no	no	no
CHR	NODE_11	140802	141080	+	fig|6666666.93405.peg.945	CDS	279		hypothetical protein	- none -	no	no	no	no	no	no	no	no	no	no	no	no	no	no
CHR	NODE_11	141105	142106	+	fig|6666666.93405.peg.946	CDS	1002	tehA	tellurite resistance protein TehA	Tellurite resistance: Chromosomal determinants	yes	yes	no	no	no	no	no	no	no	no	no	no	no	no
CHR	NODE_11	142178	142330	+	fig|6666666.93405.peg.947	CDS	153		hypothetical protein	- none -	no	no	no	no	no	no	no	no	no	no	no	no	no	no
CHR	NODE_11	143506	142373	-	fig|6666666.93405.peg.948	CDS	1134	gltA	citrate synthase protein	Glyoxylate bypass, Serine-glyoxylate cycle, TCA Cycle	yes	yes	yes	yes	yes	yes	yes	yes	yes	no	no	no	no	no
CHR	NODE_11	143591	144679	+	fig|6666666.93405.peg.949	CDS	1089	citZ	citrate synthase	Glyoxylate bypass, Serine-glyoxylate cycle, TCA Cycle	yes	yes	yes	yes	no	yes	yes	yes	yes	no	no	no	no	no
CHR	NODE_11	145584	144709	-	fig|6666666.93405.peg.950	CDS	876		transcriptional regulator, LysR family	CBSS-349102.4.peg.3442	yes	yes	yes	no	no	no	no	no	no	no	no	no	no	no
CHR	NODE_11	145685	146284	+	fig|6666666.93405.peg.951	CDS	600		translocator protein, LysE family	- none -	yes	yes	yes	yes	no	no	no	no	no	no	no	no	no	no
CHR	NODE_11	146538	148436	+	fig|6666666.93405.peg.952	CDS	1899	cyaA	putative adenylate/guanylate cyclase	cAMP signaling in bacteria	yes	no	no	no	yes	yes	yes	yes	yes	no	no	yes	yes	yes
CHR	NODE_11	150407	148548	-	fig|6666666.93405.peg.953	CDS	1860	cyaA	adenylate/guanylate cyclase	cAMP signaling in bacteria	yes	yes	no	yes	yes	yes	yes	yes	yes	yes	no	no	no	no
CHR	NODE_11	150948	150421	-	fig|6666666.93405.peg.954	CDS	528		hypothetical protein	- none -	yes	yes	no	yes	no	no	no	no	no	no	no	no	no	no
CHR	NODE_11	152086	151037	-	fig|6666666.93405.peg.955	CDS	1050	hoxN	high-affinity nickel transport protein	Transport of Nickel and Cobalt	yes	yes	yes	yes	no	no	no	no	no	yes	no	no	no	no
CHR	NODE_11	152422	152273	-	fig|6666666.93405.peg.956	CDS	150		hypothetical protein	- none -	no	no	no	no	no	no	no	no	no	no	no	no	no	no
CHR	NODE_11	152830	152543	-	fig|6666666.93405.peg.957	CDS	288		hypothetical protein	Toxin-antitoxin replicon stabilization systems	yes	no	yes	no	yes	yes	no	no	no	no	no	no	no	no
CHR	NODE_11	154523	152895	-	fig|6666666.93405.peg.958	CDS	1629	pyrG	CTP synthase	CTP synthase (EC 6.3.4.2) cluster, Ribosome post-transcriptional modification and chromosomal segregation cluster, pyrimidine conversions	yes	yes	yes	yes	yes	yes	yes	yes	yes	yes	yes	yes	yes	yes
CHR	NODE_11	155194	154667	-	fig|6666666.93405.peg.959	CDS	528		preprotein translocase subunit SecG	CBSS-331978.3.peg.2915	yes	yes	no	yes	no	no	no	no	no	no	no	no	no	no
CHR	NODE_11	156080	155310	-	fig|6666666.93405.peg.960	CDS	771	tpiA	triose-phosphate isomerase	CBSS-331978.3.peg.2915, Calvin-Benson cycle, Glycolysis and Gluconeogenesis	yes	yes	yes	yes	yes	yes	yes	yes	yes	yes	yes	yes	yes	yes
CHR	NODE_11	157115	156219	-	fig|6666666.93405.peg.961	CDS	897		phospholipase/Carboxylesterase	- none -	yes	yes	no	yes	yes	yes	yes	yes	yes	yes	yes	yes	yes	yes
CHR	NODE_11	157316	159379	+	fig|6666666.93405.peg.962	CDS	2064	parE	DNA topoisomerase IV, B subunit	DNA topoisomerases, Type II, ATP-dependent, Resistance to fluoroquinolones	yes	yes	yes	yes	yes	yes	yes	yes	yes	yes	yes	yes	yes	yes
CHR	NODE_11	159529	160665	+	fig|6666666.93405.peg.963	CDS	1137		hypothetical protein	- none -	yes	no	yes	yes	no	no	yes	yes	no	no	no	no	no	no
CHR	NODE_11	160872	161984	+	fig|6666666.93405.peg.964	CDS	1113		permease protein	- none -	yes	yes	yes	yes	yes	yes	yes	yes	yes	yes	yes	yes	yes	yes
CHR	NODE_11	162466	161993	-	fig|6666666.93405.peg.965	CDS	474		putative acetyltransferase	- none -	yes	yes	yes	yes	yes	yes	yes	yes	yes	yes	yes	yes	yes	yes
CHR	NODE_11	163647	162508	-	fig|6666666.93405.peg.966	CDS	1140		hypothetical protein	- none -	yes	yes	yes	yes	yes	yes	yes	yes	yes	yes	no	no	no	no
CHR	NODE_11	164381	163776	-	fig|6666666.93405.peg.967	CDS	606		hypothetical protein	Aromatic Amin Catabolism	yes	yes	yes	yes	yes	yes	yes	yes	yes	yes	yes	yes	yes	yes
CHR	NODE_11	164968	164381	-	fig|6666666.93405.peg.968	CDS	588		putative nitroreductase	- none -	yes	yes	yes	yes	yes	yes	yes	yes	yes	yes	yes	yes	yes	yes
CHR	NODE_11	165123	166205	+	fig|6666666.93405.peg.969	CDS	1083		hypothetical protein	- none -	yes	yes	yes	yes	yes	yes	yes	yes	yes	yes	yes	yes	yes	yes
CHR	NODE_11	167082	166243	-	fig|6666666.93405.peg.970	CDS	840		hypothetical protein	- none -	yes	yes	yes	yes	no	no	no	no	no	no	no	no	no	no
CHR	NODE_11	169217	167229	-	fig|6666666.93405.peg.971	CDS	1989	thrS	threonyl-tRNA synthetase	tRNA aminoacylation, Thr	yes	yes	yes	yes	yes	yes	yes	yes	yes	yes	yes	yes	yes	yes
CHR	NODE_11	169209	169325	+	fig|6666666.93405.peg.972	CDS	117		hypothetical protein	- none -	yes	no	no	no	no	no	no	no	no	no	no	no	no	no
CHR	NODE_11	169873	169343	-	fig|6666666.93405.peg.973	CDS	531		hypothetical protein	- none -	yes	yes	yes	yes	yes	yes	yes	yes	yes	yes	yes	yes	yes	yes
CHR	NODE_11	170261	169878	-	fig|6666666.93405.peg.974	CDS	384		hypothetical protein	Cell Division Subsystem including YidCD, RNA modification cluster	yes	yes	yes	yes	yes	yes	yes	no	yes	yes	yes	yes	no	yes
CHR	NODE_11	170783	170322	-	fig|6666666.93405.peg.975	CDS	462	nifU	NifU-like protein	Iron-sulfur cluster assembly	yes	yes	yes	yes	yes	yes	yes	yes	yes	yes	yes	yes	yes	yes
CHR	NODE_11	171076	171699	+	fig|6666666.93405.peg.976	CDS	624	folE	GTP cyclohydrolase I	Folate Biosynthesis, Folate biosynthesis cluster, Molybdenum cofactor biosynthesis, Queuosine-Archaeosine Biosynthesis, Zinc regulated enzymes, tRNA modification Bacteria	yes	yes	yes	yes	yes	yes	yes	yes	yes	yes	yes	yes	yes	yes
CHR	NODE_11	171868	171674	-	fig|6666666.93405.peg.977	CDS	195		hypothetical protein	- none -	no	no	no	no	no	no	no	no	no	no	no	no	no	no
CHR	NODE_11	171869	172174	+	fig|6666666.93405.peg.978	CDS	306		Phosphoribosyl-AMP cyclohydrolase (EC 3.5.4.19)	Histidine Biosynthesis, Zinc regulated enzymes	yes	no	no	no	no	no	no	no	no	no	no	no	no	no
CHR	NODE_11	172280	173239	+	fig|6666666.93405.peg.979	CDS	960		patatin-like phospholipase family protein	Broadly distributed proteins not in subsystems	yes	yes	no	yes	yes	yes	yes	yes	yes	yes	yes	yes	yes	yes
CHR	NODE_11	173844	173410	-	fig|6666666.93405.peg.980	CDS	435		CBS domain-containing protein	Purine conversions, Purine salvage cluster	yes	yes	yes	yes	yes	yes	yes	yes	yes	yes	no	no	no	no
CHR	NODE_11	174780	174019	-	fig|6666666.93405.peg.981	CDS	762		rhomboid family protein	- none -	yes	yes	yes	yes	yes	yes	yes	yes	yes	yes	no	no	no	no
CHR	NODE_11	175101	175763	+	fig|6666666.93405.peg.982	CDS	663		hypothetical protein	- none -	yes	yes	no	yes	no	no	no	no	no	no	no	no	no	no
CHR	NODE_11	175911	176477	+	fig|6666666.93405.peg.983	CDS	567		hypothetical protein	- none -	yes	yes	yes	yes	yes	yes	yes	yes	yes	yes	no	yes	yes	no
CHR	NODE_11	176549	177511	+	fig|6666666.93405.peg.984	CDS	963	pip	proline iminopeptidase	Proline, 4-hydroxyproline uptake and utilization	yes	yes	yes	yes	yes	yes	yes	yes	no	no	no	no	no	no
CHR	NODE_11	177913	178518	+	fig|6666666.93405.peg.985	CDS	606		transglutaminase family protein cysteine peptidase btlcp	- none -	yes	yes	yes	yes	yes	yes	yes	yes	yes	yes	yes	yes	yes	yes
CHR	NODE_11	178830	178708	-	fig|6666666.93405.peg.986	CDS	123		hypothetical protein	- none -	yes	no	no	no	no	no	no	no	no	no	no	no	no	no
CHR	NODE_11	178987	179715	+	fig|6666666.93405.peg.987	CDS	729		hypothetical protein	- none -	yes	yes	yes	yes	yes	yes	yes	yes	yes	yes	no	no	no	no
CHR	NODE_11	179845	181374	+	fig|6666666.93405.peg.988	CDS	1530	dac	serine-type D-Ala-D-Ala carboxypeptidase	CBSS-84588.1.peg.1247, Metallocarboxypeptidases (EC 3.4.17.-), Murein Hydrolases, Peptidoglycan Biosynthesis	yes	yes	yes	yes	yes	yes	yes	yes	yes	yes	yes	yes	yes	yes
CHR	NODE_11	181504	181779	+	fig|6666666.93405.peg.989	CDS	276		hypothetical protein	- none -	yes	yes	yes	yes	yes	yes	yes	yes	yes	yes	no	no	no	no
CHR	NODE_11	182297	181863	-	fig|6666666.93405.peg.990	CDS	435		hypothetical protein	- none -	yes	yes	yes	yes	yes	yes	yes	yes	yes	yes	yes	yes	yes	yes
CHR	NODE_11	183764	182358	-	fig|6666666.93405.peg.991	CDS	1407	sdaA	L-serine ammonia-lyase	Glycine and Serine Utilization, Pyruvate Alanine Serine Interconversions	yes	yes	yes	yes	yes	yes	yes	yes	yes	yes	yes	yes	yes	yes
CHR	NODE_11	183964	184656	+	fig|6666666.93405.peg.992	CDS	693		hypothetical protein	- none -	yes	yes	yes	yes	yes	yes	yes	yes	yes	yes	yes	yes	yes	yes
CHR	NODE_11	184723	185712	+	fig|6666666.93405.peg.993	CDS	990		putative membrane protein	- none -	yes	yes	yes	yes	no	no	no	no	no	no	no	no	no	no
CHR	NODE_11	185824	186198	+	fig|6666666.93405.peg.994	CDS	375		isoprenylcysteine carboxyl methyltransferase	- none -	yes	yes	yes	yes	no	no	no	no	no	no	no	no	no	no
CHR	NODE_11	186471	186683	+	fig|6666666.93405.peg.995	CDS	213		hypothetical protein	- none -	yes	no	no	no	no	no	no	no	no	no	no	no	no	no
CHR	NODE_11	187038	186769	-	fig|6666666.93405.peg.996	CDS	270		Predicted transcriptional regulator LiuR of leucine degradation pathway, MerR family	HMG CoA Synthesis	yes	no	no	no	no	no	no	no	no	no	no	no	no	no
CHR	NODE_11	188697	187279	-	fig|6666666.93405.peg.997	CDS	1419	mgtE	putative transmembrane cationic transporter	- none -	yes	no	no	yes	yes	yes	yes	yes	yes	yes	yes	yes	yes	yes
CHR	NODE_11	188910	189368	+	fig|6666666.93405.peg.998	CDS	459	def	polypeptide deformylase	Bacterial RNA-metabolizing Zn-dependent hydrolases, Conserved gene cluster associated with Met-tRNA formyltransferase, Translation termination factors bacterial	yes	yes	yes	yes	yes	yes	yes	yes	yes	yes	yes	yes	yes	yes
CHR	NODE_11	189962	189447	-	fig|6666666.93405.peg.999	CDS	516		hypothetical protein	- none -	yes	yes	yes	yes	no	no	no	no	no	no	no	no	no	no
CHR	NODE_11	190281	190197	-	fig|6666666.93405.rna.3	rna	85		tRNA-Leu-GAG	tRNAs
CHR	NODE_11	190551	191240	+	fig|6666666.93405.peg.1000	CDS	690	lipB	lipoyl(octanoyl) transferase	Lipoic acid metabolism, Lipoic acid synthesis cluster	yes	yes	yes	yes	yes	yes	yes	yes	yes	yes	yes	yes	yes	yes
CHR	NODE_11	191669	191247	-	fig|6666666.93405.peg.1001	CDS	423		helix-turn-helix domain-containing protein	- none -	yes	yes	yes	yes	no	no	no	no	no	no	no	no	no	no
CHR	NODE_11	191895	192884	+	fig|6666666.93405.peg.1002	CDS	990		hypothetical protein	- none -	yes	no	no	no	no	no	no	no	no	no	no	no	no	no
CHR	NODE_11	192912	194921	+	fig|6666666.93405.peg.1003	CDS	2010	pccA	methylcrotonoyl-CoA carboxylase subunit alpha	Fatty Acid Biosynthesis FASII, Urea carboxylase and Allophanate hydrolase cluster, Urea carboxylase and Allophanate hydrolase cluster	yes	yes	yes	yes	yes	yes	yes	yes	yes	yes	yes	yes	yes	yes
	NODE_111	327	169	-	fig|6666666.93405.peg.1004	CDS	159		hypothetical protein	- none -	yes	no	no	no	no	no	no	no	no	no	no	no	no	no
	NODE_111	655	512	-	fig|6666666.93405.peg.1005	CDS	144		Electron transfer flavoprotein-ubiquinone oxidoreductase (EC 1.5.5.1)	Acetyl-CoA fermentation to Butyrate, Anaerobic respiratory reductases	yes	no	no	no	no	no	no	no	no	no	no	no	no	no
	NODE_114	61	252	+	fig|6666666.93405.peg.1006	CDS	192		hypothetical protein	- none -	yes	no	no	no	no	no	no	no	no	no	no	no	no	no
	NODE_115	93	434	+	fig|6666666.93405.peg.1007	CDS	342		hypothetical protein	- none -	no	no	no	no	no	no	no	no	no	no	no	no	no	no
	NODE_116	96	608	+	fig|6666666.93405.peg.1008	CDS	513		putative insertion sequence transposase protein	- none -	no	no	yes	no	yes	no	no	no	no	no	no	yes	no	no
	NODE_118	505	14	-	fig|6666666.93405.peg.1009	CDS	492		putative transposase	- none -	no	no	no	no	no	no	no	no	no	no	no	no	no	no
CHR	NODE_12	10	153	+	fig|6666666.93405.peg.1010	CDS	144		Electron transfer flavoprotein-ubiquinone oxidoreductase (EC 1.5.5.1)	Acetyl-CoA fermentation to Butyrate, Anaerobic respiratory reductases	yes	no	no	no	no	no	no	no	no	no	no	no	no	no
CHR	NODE_12	153	686	+	fig|6666666.93405.peg.1011	CDS	534		acetyltransferase, GNAT family	- none -	yes	yes	yes	yes	no	no	no	no	no	no	no	no	no	no
CHR	NODE_12	1067	702	-	fig|6666666.93405.peg.1012	CDS	366		PIN domain-containing protein	- none -	no	no	no	no	no	no	no	no	no	no	no	no	no	no
CHR	NODE_12	1261	1064	-	fig|6666666.93405.peg.1013	CDS	198		hypothetical protein	- none -	yes	no	no	no	no	no	no	no	no	no	no	no	no	no
CHR	NODE_12	2267	1365	-	fig|6666666.93405.peg.1014	CDS	903		integral membrane protein DUF6	Queuosine-Archaeosine Biosynthesis	yes	yes	yes	yes	yes	yes	yes	yes	yes	yes	no	no	yes	yes
CHR	NODE_12	2413	2886	+	fig|6666666.93405.peg.1015	CDS	474		leucine-responsive regulatory protein	- none -	yes	yes	yes	yes	yes	yes	yes	yes	yes	yes	no	no	yes	yes
CHR	NODE_12	4310	2937	-	fig|6666666.93405.peg.1016	CDS	1374	mgtE	magnesium transporter	- none -	yes	yes	yes	yes	yes	yes	yes	yes	yes	yes	yes	no	no	no
CHR	NODE_12	5917	4700	-	fig|6666666.93405.peg.1017	CDS	1218		putative major facilitator superfamily (MFS) drug efflux transporter	- none -	yes	yes	yes	yes	yes	yes	yes	yes	yes	yes	yes	yes	no	no
CHR	NODE_12	6272	7219	+	fig|6666666.93405.peg.1018	CDS	948		diacylglycerol kinase catalytic region	- none -	yes	yes	yes	yes	yes	yes	yes	yes	yes	yes	yes	yes	yes	yes
CHR	NODE_12	8566	7226	-	fig|6666666.93405.peg.1019	CDS	1341		gamma-glutamylputrescine synthetase	Glutamine, Glutamate, Aspartate and Asparagine Biosynthesis	yes	yes	yes	yes	yes	yes	yes	yes	yes	yes	no	no	no	no
CHR	NODE_12	8649	10016	+	fig|6666666.93405.peg.1020	CDS	1368	bioA	adenosylmethionine-8-amino-7-oxononanoate aminotransferase	CBSS-258594.1.peg.3339, GABA and putrescine metabolism from cluters, Pyruvate Alanine Serine Interconversions	yes	yes	yes	yes	yes	yes	yes	yes	yes	yes	yes	no	no	no
CHR	NODE_12	10637	10017	-	fig|6666666.93405.peg.1021	CDS	621		MutT/nudix family protein	CBSS-216591.1.peg.168, NAD and NADP cofactor biosynthesis global, Nudix proteins (nucleoside triphosphate hydrolases), Ribosome post-transcriptional modification and chromosomal segregation cluster	yes	yes	no	yes	no	no	no	no	no	no	no	no	no	no
CHR	NODE_12	12198	10702	-	fig|6666666.93405.peg.1022	CDS	1497		hypothetical protein	- none -	yes	no	no	yes	no	no	no	no	no	no	no	no	no	no
CHR	NODE_12	13210	12191	-	fig|6666666.93405.peg.1023	CDS	1020		glycosyl transferase, group 2 family protein	- none -	yes	yes	yes	yes	yes	yes	yes	yes	yes	yes	no	yes	yes	yes
CHR	NODE_12	13317	14264	+	fig|6666666.93405.peg.1024	CDS	948		hypothetical protein	- none -	yes	yes	yes	yes	yes	yes	yes	yes	yes	yes	no	yes	yes	yes
CHR	NODE_12	15518	14274	-	fig|6666666.93405.peg.1025	CDS	1245		RNA polymerase sigma-70 factor, ECF subfamily	CBSS-316057.3.peg.1308	yes	yes	yes	yes	yes	yes	yes	yes	yes	yes	no	no	no	no
CHR	NODE_12	15901	15539	-	fig|6666666.93405.peg.1026	CDS	363		hypothetical protein	Alkylphosphonate utilization	yes	yes	yes	yes	yes	yes	yes	yes	yes	yes	no	no	no	no
CHR	NODE_12	16282	15920	-	fig|6666666.93405.peg.1027	CDS	363		hypothetical protein	Alkylphosphonate utilization	yes	yes	yes	yes	no	no	no	no	no	no	no	no	no	no
CHR	NODE_12	16652	16293	-	fig|6666666.93405.peg.1028	CDS	360		hypothetical protein	Alkylphosphonate utilization	yes	yes	yes	yes	yes	yes	yes	yes	yes	yes	no	no	no	no
CHR	NODE_12	16809	17039	+	fig|6666666.93405.peg.1029	CDS	231		hypothetical protein	- none -	yes	no	no	no	no	no	no	no	no	no	no	no	no	no
CHR	NODE_12	17325	18206	+	fig|6666666.93405.peg.1030	CDS	882		putative O-methyltransferase	Protein-L-isoaspartate O-methyltransferase, Stationary phase repair cluster, Ton and Tol transport systems	yes	yes	no	no	no	no	no	no	no	no	no	no	no	no
CHR	NODE_12	19831	18329	-	fig|6666666.93405.peg.1031	CDS	1503	amn	AMP nucleosidase	Purine conversions	yes	yes	yes	yes	yes	yes	yes	yes	yes	yes	yes	yes	yes	yes
CHR	NODE_12	20128	19952	-	fig|6666666.93405.peg.1032	CDS	177		hypothetical protein	- none -	yes	yes	no	yes	no	yes	no	no	yes	yes	no	no	no	no
CHR	NODE_12	20649	20311	-	fig|6666666.93405.peg.1033	CDS	339		hypothetical protein	- none -	yes	yes	yes	yes	no	yes	yes	yes	yes	yes	yes	yes	yes	no
CHR	NODE_12	20691	20843	+	fig|6666666.93405.peg.1034	CDS	153		hypothetical protein	- none -	yes	no	no	no	no	no	no	no	no	no	no	no	no	no
CHR	NODE_12	21146	21030	-	fig|6666666.93405.peg.1035	CDS	117		hypothetical protein	- none -	yes	no	no	no	no	no	no	no	no	no	no	no	no	no
CHR	NODE_12	21145	21372	+	fig|6666666.93405.peg.1036	CDS	228		hypothetical protein	- none -	yes	yes	yes	yes	yes	yes	yes	yes	yes	yes	yes	yes	yes	yes
CHR	NODE_12	22620	21508	-	fig|6666666.93405.peg.1037	CDS	1113	hisC	histidinol-phosphate aminotransferase	Phenylalanine and Tyrosine Branches from Chorismate	yes	yes	yes	yes	yes	yes	yes	yes	yes	yes	yes	yes	yes	yes
CHR	NODE_12	23098	22712	-	fig|6666666.93405.peg.1038	CDS	387		hypothetical protein	- none -	yes	yes	yes	yes	yes	yes	yes	yes	yes	yes	no	no	no	no
CHR	NODE_12	23330	23776	+	fig|6666666.93405.peg.1039	CDS	447		hypothetical protein	- none -	yes	no	no	yes	no	no	no	no	no	no	no	no	no	no
CHR	NODE_12	23773	23916	+	fig|6666666.93405.peg.1040	CDS	144		hypothetical protein	- none -	yes	no	no	no	no	no	no	no	no	no	no	no	no	no
CHR	NODE_12	24011	23874	-	fig|6666666.93405.peg.1041	CDS	138		hypothetical protein	- none -	no	no	no	no	no	no	no	no	no	no	no	no	no	no
CHR	NODE_12	24033	24470	+	fig|6666666.93405.peg.1042	CDS	438		hypothetical protein	- none -	yes	yes	yes	yes	yes	yes	yes	yes	yes	yes	no	no	no	no
CHR	NODE_12	24538	25905	+	fig|6666666.93405.peg.1043	CDS	1368		multidrug and toxin extrusion (MATE) family efflux pump	Multidrug Resistance Efflux Pumps, Riboflavin, FMN and FAD metabolism in plants	yes	yes	yes	yes	no	yes	yes	yes	yes	yes	no	no	no	no
CHR	NODE_12	26752	25955	-	fig|6666666.93405.peg.1044	CDS	798	iolB	5-deoxy-glucuronate isomerase	Inositol catabolism	yes	yes	yes	yes	yes	yes	yes	yes	yes	yes	no	yes	yes	yes
CHR	NODE_12	27745	26828	-	fig|6666666.93405.peg.1045	CDS	918	iolE	inosose dehydratase	Inositol catabolism	yes	yes	yes	yes	yes	yes	yes	yes	yes	yes	no	no	no	no
CHR	NODE_12	29663	27813	-	fig|6666666.93405.peg.1046	CDS	1851	iolD	epi-inositol hydrolase	Inositol catabolism	yes	yes	yes	yes	yes	yes	yes	yes	yes	yes	yes	yes	yes	yes
CHR	NODE_12	31689	29752	-	fig|6666666.93405.peg.1047	CDS	1938	iolC	myo-inositol catabolism, sugar kinase protein	Inositol catabolism, Inositol catabolism	yes	yes	yes	yes	yes	yes	yes	yes	yes	yes	no	yes	yes	yes
CHR	NODE_12	31691	31858	+	fig|6666666.93405.peg.1048	CDS	168		hypothetical protein	- none -	yes	no	no	no	no	no	no	no	no	no	no	no	no	no
CHR	NODE_12	32753	31878	-	fig|6666666.93405.peg.1049	CDS	876	iolR	transcriptional regulator, RpiR family	Inositol catabolism	yes	yes	yes	yes	yes	yes	yes	yes	yes	yes	no	yes	yes	yes
CHR	NODE_12	32972	34105	+	fig|6666666.93405.peg.1050	CDS	1134		putative oxoreductase	Inositol catabolism	yes	yes	yes	yes	yes	yes	yes	yes	yes	yes	yes	no	no	no
CHR	NODE_12	34253	35470	+	fig|6666666.93405.peg.1051	CDS	1218		rhodocoxin reductase	Anaerobic respiratory reductases	yes	yes	yes	yes	yes	yes	yes	yes	yes	yes	yes	yes	yes	yes
CHR	NODE_12	35510	35635	+	fig|6666666.93405.peg.1052	CDS	126		hypothetical protein	- none -	no	no	no	no	no	no	no	no	no	no	no	no	no	no
CHR	NODE_12	35597	35687	+	fig|6666666.93405.rna.4	rna	91		tRNA-Ser-GCT	- none -
CHR	NODE_12	36152	36280	+	fig|6666666.93405.peg.1053	CDS	129		hypothetical protein	- none -	yes	no	no	no	no	no	no	no	no	no	no	no	no	no
CHR	NODE_12	36552	37613	+	fig|6666666.93405.peg.1054	CDS	1062		putative porin	- none -	yes	yes	yes	yes	no	no	no	no	no	no	no	no	no	no
CHR	NODE_12	37723	37610	-	fig|6666666.93405.peg.1055	CDS	114		hypothetical protein	- none -	yes	no	no	no	no	no	no	no	no	no	no	no	no	no
CHR	NODE_12	38088	39182	+	fig|6666666.93405.peg.1056	CDS	1095		putative porin	- none -	yes	yes	yes	yes	no	no	no	no	no	no	no	no	no	no
CHR	NODE_12	40201	39314	-	fig|6666666.93405.peg.1057	CDS	888		alpha/beta hydrolase fold protein	- none -	yes	yes	yes	yes	yes	yes	yes	yes	no	no	no	no	no	no
CHR	NODE_12	42328	40286	-	fig|6666666.93405.peg.1058	CDS	2043		soluble lytic transglycosylase	Murein Hydrolases	yes	yes	yes	yes	yes	yes	yes	yes	yes	yes	yes	yes	yes	yes
CHR	NODE_12	42559	43443	+	fig|6666666.93405.peg.1059	CDS	885	mosA	dihydrodipicolinate synthase	Lysine Biosynthesis DAP Pathway, Lysine Biosynthesis DAP Pathway, GJO scratch	yes	yes	yes	yes	yes	yes	yes	yes	yes	yes	yes	yes	no	no
CHR	NODE_12	43585	44064	+	fig|6666666.93405.peg.1060	CDS	480	smpB	SsrA-binding protein	Heat shock dnaK gene cluster extended, Translation termination factors bacterial	yes	yes	yes	yes	yes	yes	yes	yes	yes	yes	yes	yes	yes	yes
CHR	NODE_12	44709	44128	-	fig|6666666.93405.peg.1061	CDS	582		hypothetical protein	CBSS-176299.4.peg.1292	yes	yes	yes	yes	yes	yes	yes	yes	yes	yes	yes	yes	yes	yes
CHR	NODE_12	45078	45425	+	fig|6666666.93405.peg.1062	CDS	348	rpoZ	DNA-directed RNA polymerase subunit omega	CBSS-176299.4.peg.1292, RNA polymerase bacterial	yes	yes	yes	yes	yes	yes	yes	yes	yes	yes	yes	yes	no	yes
CHR	NODE_12	45524	47749	+	fig|6666666.93405.peg.1063	CDS	2226	relA	GTP pyrophosphokinase	CBSS-176299.4.peg.1292, CBSS-176299.4.peg.1292, Stringent Response, (p)ppGpp metabolism, Stringent Response, (p)ppGpp metabolism	yes	yes	yes	yes	yes	yes	yes	yes	yes	yes	yes	yes	yes	yes
CHR	NODE_12	47927	48076	+	fig|6666666.93405.peg.1064	CDS	150		hypothetical protein	- none -	yes	yes	no	no	yes	yes	yes	yes	yes	no	no	yes	yes	yes
CHR	NODE_12	48335	48892	+	fig|6666666.93405.peg.1065	CDS	558		hypothetical protein	CBSS-176299.4.peg.1292	yes	yes	yes	yes	yes	yes	yes	yes	yes	yes	no	no	no	no
CHR	NODE_12	48932	49336	+	fig|6666666.93405.peg.1066	CDS	405	acpS	holo-(acyl-carrier-protein) synthase	CBSS-176299.4.peg.1292, Fatty Acid Biosynthesis FASII	yes	yes	yes	yes	yes	yes	yes	yes	yes	yes	yes	yes	yes	no
CHR	NODE_12	49452	50198	+	fig|6666666.93405.peg.1067	CDS	747	lepB	signal peptidase I	CBSS-176299.4.peg.1292, Signal peptidase	yes	yes	no	yes	yes	yes	yes	yes	yes	yes	yes	yes	yes	yes
CHR	NODE_12	50195	50914	+	fig|6666666.93405.peg.1068	CDS	720	rnc	ribonuclease III	CBSS-176299.4.peg.1292, RNA processing and degradation, bacterial	yes	yes	yes	yes	yes	yes	yes	yes	yes	yes	yes	yes	yes	yes
CHR	NODE_12	50931	51884	+	fig|6666666.93405.peg.1069	CDS	954	era	GTP-binding protein Era	Bacterial Cell Division, CBSS-176299.4.peg.1292, Glycyl-tRNA synthetase containing cluster, Universal GTPases	yes	yes	yes	yes	yes	yes	yes	yes	yes	yes	yes	yes	yes	yes
CHR	NODE_12	51904	52719	+	fig|6666666.93405.peg.1070	CDS	816	fixK	putative transcriptional regulator protein, CRP/FNR family	CBSS-258594.1.peg.3339, cAMP signaling in bacteria	yes	yes	no	no	yes	yes	yes	yes	yes	yes	yes	yes	yes	yes
CHR	NODE_12	53055	53459	+	fig|6666666.93405.peg.1071	CDS	405		two component response regulator	- none -	yes	yes	yes	no	no	no	no	no	yes	yes	no	no	no	no
CHR	NODE_12	53618	54394	+	fig|6666666.93405.peg.1072	CDS	777	recO	DNA repair protein RecO	CBSS-176299.4.peg.1292, DNA repair, bacterial RecFOR pathway, Glycyl-tRNA synthetase containing cluster	yes	yes	yes	yes	yes	yes	yes	yes	yes	yes	yes	yes	yes	yes
CHR	NODE_12	55147	54467	-	fig|6666666.93405.peg.1073	CDS	681		hypothetical protein	- none -	yes	yes	yes	no	yes	yes	yes	yes	yes	yes	no	no	yes	yes
CHR	NODE_12	58449	55204	-	fig|6666666.93405.peg.1074	CDS	3246		adenylyl cyclase class-3/4/guanylyl cyclase	cAMP signaling in bacteria	yes	yes	yes	no	yes	yes	yes	yes	yes	yes	no	no	yes	yes
CHR	NODE_12	59422	58574	-	fig|6666666.93405.peg.1075	CDS	849		MOSC domain-containing protein	Anaerobic respiratory reductases	yes	yes	yes	yes	yes	yes	yes	yes	yes	yes	yes	no	no	no
CHR	NODE_12	60085	59432	-	fig|6666666.93405.peg.1076	CDS	654		metal dependent phosphohydrolase	- none -	yes	yes	yes	yes	yes	yes	yes	yes	yes	yes	yes	yes	yes	yes
CHR	NODE_12	62910	60160	-	fig|6666666.93405.peg.1077	CDS	2751		hypothetical protein	- none -	yes	yes	yes	yes	no	no	no	no	no	no	no	no	no	no
CHR	NODE_12	63212	63541	+	fig|6666666.93405.peg.1078	CDS	330		hypothetical protein	- none -	yes	yes	yes	yes	no	no	no	no	no	no	no	no	no	no
CHR	NODE_12	63686	64192	+	fig|6666666.93405.peg.1079	CDS	507	sodC	copper/zinc superoxide dismutase	Oxidative stress, Protection from Reactive Oxygen Species	yes	yes	yes	yes	yes	yes	yes	yes	yes	yes	no	yes	yes	yes
CHR	NODE_12	64383	64580	+	fig|6666666.93405.peg.1080	CDS	198		hypothetical protein	- none -	yes	no	no	no	no	no	no	no	no	no	no	no	no	no
CHR	NODE_12	65172	64639	-	fig|6666666.93405.peg.1081	CDS	534		putative tyrosine phosphatase protein	- none -	yes	yes	yes	yes	yes	yes	no	yes	yes	yes	yes	yes	yes	no
CHR	NODE_12	65786	65169	-	fig|6666666.93405.peg.1082	CDS	618		metal dependent phosphohydrolase	- none -	yes	yes	yes	yes	yes	yes	yes	yes	yes	yes	yes	yes	yes	yes
CHR	NODE_12	66622	65783	-	fig|6666666.93405.peg.1083	CDS	840	gcvT	glycine cleavage system T protein, aminomethyltransferase	Iron-sulfur cluster assembly	yes	yes	yes	yes	yes	yes	yes	yes	yes	yes	yes	yes	yes	yes
CHR	NODE_12	66624	66737	+	fig|6666666.93405.peg.1084	CDS	114		hypothetical protein	- none -	yes	no	no	no	no	no	no	no	no	no	no	no	no	no
CHR	NODE_12	67560	66796	-	fig|6666666.93405.peg.1085	CDS	765		hypothetical protein	- none -	yes	yes	yes	yes	yes	yes	yes	yes	yes	yes	no	no	no	no
CHR	NODE_12	67833	67576	-	fig|6666666.93405.peg.1086	CDS	258		hypothetical protein	- none -	yes	yes	yes	yes	no	yes	yes	yes	yes	yes	yes	yes	yes	yes
CHR	NODE_12	68375	67938	-	fig|6666666.93405.peg.1087	CDS	438		hypothetical protein	- none -	yes	yes	yes	yes	yes	yes	yes	yes	no	yes	no	yes	yes	yes
CHR	NODE_12	68897	68475	-	fig|6666666.93405.peg.1088	CDS	423	nudF	nudix hydrolase	CBSS-216591.1.peg.168, NAD and NADP cofactor biosynthesis global, Nudix proteins (nucleoside triphosphate hydrolases), Ribosome post-transcriptional modification and chromosomal segregation cluster	yes	yes	yes	yes	no	no	no	yes	yes	yes	yes	yes	yes	yes
CHR	NODE_12	69061	69381	+	fig|6666666.93405.peg.1089	CDS	321		membrane protein	- none -	yes	yes	yes	no	yes	yes	yes	yes	yes	yes	yes	yes	yes	no
CHR	NODE_12	69464	70189	+	fig|6666666.93405.peg.1090	CDS	726		Gifsy-2 prophage protein	- none -	yes	yes	yes	yes	yes	yes	yes	yes	yes	yes	yes	yes	yes	yes
CHR	NODE_12	70405	70265	-	fig|6666666.93405.peg.1091	CDS	141		hypothetical protein	- none -	yes	yes	no	yes	no	no	no	no	no	no	no	no	no	no
CHR	NODE_12	71583	70723	-	fig|6666666.93405.peg.1092	CDS	861	pss	phosphatidylserine synthase	Glycerolipid and Glycerophospholipid Metabolism in Bacteria	yes	yes	yes	yes	yes	yes	yes	yes	yes	yes	yes	yes	yes	yes
CHR	NODE_12	72302	71604	-	fig|6666666.93405.peg.1093	CDS	699	psd	phosphatidylserine decarboxylase	Glycerolipid and Glycerophospholipid Metabolism in Bacteria	yes	yes	yes	yes	yes	yes	yes	yes	yes	yes	yes	yes	yes	yes
CHR	NODE_12	73312	72614	-	fig|6666666.93405.peg.1094	CDS	699		hypothetical protein	- none -	yes	yes	yes	yes	no	no	no	no	no	no	no	no	no	no
CHR	NODE_12	75328	73442	-	fig|6666666.93405.peg.1095	CDS	1887		ABC transporter, ATP-binding/permease protein	- none -	yes	yes	no	yes	yes	yes	yes	yes	yes	yes	yes	yes	yes	yes
CHR	NODE_12	77577	75517	-	fig|6666666.93405.peg.1096	CDS	2061		peptidoglycan-binding LysM domain-containing protein	- none -	yes	yes	yes	yes	yes	yes	yes	yes	yes	yes	no	no	no	no
CHR	NODE_12	77734	77621	-	fig|6666666.93405.peg.1097	CDS	114		hypothetical protein	- none -	no	no	no	no	no	no	no	no	no	no	no	no	no	no
CHR	NODE_12	77889	78356	+	fig|6666666.93405.peg.1098	CDS	468		multicopper oxidase family protein	- none -	yes	yes	yes	yes	yes	yes	yes	yes	yes	yes	yes	yes	yes	yes
CHR	NODE_12	79398	78487	-	fig|6666666.93405.peg.1099	CDS	912	rarD	putative RarD protein, chloramphenicol transporter	- none -	yes	yes	yes	yes	yes	yes	yes	yes	yes	yes	yes	yes	yes	yes
CHR	NODE_12	81126	79510	-	fig|6666666.93405.peg.1100	CDS	1617	leuA	2-isopropylmalate synthase/homocitrate synthase family protein	Branched-Chain Amino Acid Biosynthesis	yes	yes	yes	yes	yes	yes	yes	yes	yes	yes	no	yes	yes	yes
CHR	NODE_12	82283	81324	-	fig|6666666.93405.peg.1101	CDS	960	pip	proline iminopeptidase	Proline, 4-hydroxyproline uptake and utilization	yes	yes	no	yes	yes	yes	yes	yes	yes	yes	yes	yes	yes	yes
CHR	NODE_12	82756	82280	-	fig|6666666.93405.peg.1102	CDS	477		Gfa-like protein	- none -	yes	yes	yes	yes	yes	yes	yes	yes	no	yes	yes	yes	yes	yes
CHR	NODE_12	83234	82749	-	fig|6666666.93405.peg.1103	CDS	486		Gfa-like protein	- none -	yes	yes	yes	yes	yes	yes	yes	yes	yes	no	yes	yes	yes	yes
CHR	NODE_12	83609	83295	-	fig|6666666.93405.peg.1104	CDS	315		DNA methylase	- none -	yes	no	no	no	no	no	no	no	no	no	no	no	no	no
CHR	NODE_12	85312	83921	-	fig|6666666.93405.peg.1105	CDS	1392	cysS	cysteinyl-tRNA synthetase	Zinc regulated enzymes, tRNA aminoacylation, Cys	yes	yes	yes	yes	yes	yes	yes	yes	yes	yes	yes	yes	yes	yes
CHR	NODE_12	86367	85627	-	fig|6666666.93405.peg.1106	CDS	741		short-chain dehydrogenase/reductase	- none -	yes	yes	yes	yes	yes	yes	yes	yes	yes	yes	yes	yes	yes	yes
CHR	NODE_12	87903	86419	-	fig|6666666.93405.peg.1107	CDS	1485	purF	amidophosphoribosyltransferase	Colicin V and Bacteriocin Production Cluster, De Novo Purine Biosynthesis	yes	yes	yes	yes	yes	yes	yes	yes	yes	yes	yes	yes	yes	yes
CHR	NODE_12	88684	88070	-	fig|6666666.93405.peg.1108	CDS	615	cvpA	CvpA family protein	Colicin V and Bacteriocin Production Cluster	yes	yes	yes	yes	yes	yes	yes	yes	yes	yes	yes	yes	yes	yes
CHR	NODE_12	90175	88778	-	fig|6666666.93405.peg.1109	CDS	1398	radA	DNA repair protein RadA	DNA repair, bacterial, Proteolysis in bacteria, ATP-dependent	yes	yes	yes	yes	yes	yes	yes	yes	yes	yes	yes	yes	yes	yes
CHR	NODE_12	90426	91061	+	fig|6666666.93405.peg.1110	CDS	636		lysine exporter protein	- none -	yes	yes	no	yes	yes	yes	yes	yes	yes	yes	no	no	no	no
CHR	NODE_12	92238	91066	-	fig|6666666.93405.peg.1111	CDS	1173	alr	alanine racemase	Alanine biosynthesis, Pyruvate Alanine Serine Interconversions	yes	yes	yes	yes	yes	yes	yes	yes	yes	yes	yes	yes	yes	yes
CHR	NODE_12	92386	93243	+	fig|6666666.93405.peg.1112	CDS	858		transcriptional regulator, AraC family	- none -	yes	yes	no	no	yes	yes	yes	no	yes	yes	yes	yes	yes	yes
CHR	NODE_12	93397	94101	+	fig|6666666.93405.peg.1113	CDS	705		hypothetical protein	- none -	yes	yes	no	no	yes	yes	yes	no	yes	yes	yes	yes	yes	yes
CHR	NODE_12	94098	94400	+	fig|6666666.93405.peg.1114	CDS	303		hypothetical protein	- none -	yes	yes	no	no	yes	yes	yes	no	yes	yes	yes	yes	yes	yes
CHR	NODE_12	95996	94500	-	fig|6666666.93405.peg.1115	CDS	1497	dnaB	replicative DNA helicase	- none -	yes	yes	yes	yes	yes	yes	yes	yes	yes	yes	yes	yes	yes	yes
CHR	NODE_12	96045	96248	+	fig|6666666.93405.peg.1116	CDS	204		hypothetical protein	- none -	yes	no	no	no	no	no	no	no	no	no	no	no	no	no
CHR	NODE_12	96343	96786	+	fig|6666666.93405.peg.1117	CDS	444		transcriptional regulator, MarR family	- none -	yes	yes	yes	yes	no	no	no	no	yes	yes	no	no	no	no
CHR	NODE_12	96795	98441	+	fig|6666666.93405.peg.1118	CDS	1647		major facilitator superfamily (MFS) transporter	- none -	yes	yes	yes	yes	no	no	no	no	yes	yes	yes	yes	no	no
CHR	NODE_12	98459	99523	+	fig|6666666.93405.peg.1119	CDS	1065		secretion protein	- none -	yes	yes	yes	yes	no	no	no	no	yes	yes	yes	yes	no	no
CHR	NODE_12	100204	99626	-	fig|6666666.93405.peg.1120	CDS	579	rplI	50S ribosomal protein L9	Ribosome LSU bacterial	yes	yes	yes	yes	yes	yes	yes	yes	yes	yes	yes	yes	yes	yes
CHR	NODE_12	101205	100225	-	fig|6666666.93405.peg.1121	CDS	981		hypothetical protein	- none -	yes	yes	yes	yes	no	yes	no	yes	yes	yes	yes	yes	yes	yes
CHR	NODE_12	101617	101369	-	fig|6666666.93405.peg.1122	CDS	249	rpsR	30S ribosomal protein S18	Ribosome SSU bacterial, Ribosome SSU bacterial	yes	yes	yes	yes	yes	yes	yes	yes	yes	yes	yes	yes	yes	yes
CHR	NODE_12	102076	101630	-	fig|6666666.93405.peg.1123	CDS	447	rpsF	30S ribosomal protein S6	Ribosome SSU bacterial	yes	yes	yes	yes	yes	yes	yes	yes	yes	yes	yes	yes	yes	yes
CHR	NODE_12	103441	102383	-	fig|6666666.93405.peg.1124	CDS	1059	cyaM	adenylate cyclase	cAMP signaling in bacteria	yes	yes	yes	yes	yes	yes	yes	no	yes	yes	no	yes	yes	yes
CHR	NODE_12	104044	103598	-	fig|6666666.93405.peg.1125	CDS	447		hypothetical protein	- none -	yes	yes	yes	yes	yes	yes	yes	yes	yes	yes	no	yes	yes	yes
CHR	NODE_12	104726	104169	-	fig|6666666.93405.peg.1126	CDS	558		hypothetical protein	- none -	yes	no	no	no	no	no	no	no	no	no	no	no	no	no
CHR	NODE_12	106019	104976	-	fig|6666666.93405.peg.1127	CDS	1044		oxidoreductase protein	- none -	yes	yes	yes	yes	yes	yes	yes	yes	yes	yes	yes	yes	yes	yes
CHR	NODE_12	106243	106070	-	fig|6666666.93405.peg.1128	CDS	174		hypothetical protein	- none -	yes	no	no	no	no	no	no	no	no	no	no	no	no	no
CHR	NODE_12	106214	107158	+	fig|6666666.93405.peg.1129	CDS	945	fabD	malonyl CoA-acyl carrier protein transacylase	Fatty Acid Biosynthesis FASII	yes	yes	yes	yes	yes	yes	yes	yes	yes	yes	yes	yes	yes	yes
CHR	NODE_12	107188	107925	+	fig|6666666.93405.peg.1130	CDS	738	fabG	3-oxoacyl-[acyl-carrier-protein] reductase	CBSS-246196.1.peg.364, Fatty Acid Biosynthesis FASII	yes	yes	yes	yes	yes	yes	yes	yes	yes	yes	yes	yes	yes	yes
CHR	NODE_12	108220	108456	+	fig|6666666.93405.peg.1131	CDS	237	acpP	acyl carrier protein AcpP	Fatty Acid Biosynthesis FASII, Glycerolipid and Glycerophospholipid Metabolism in Bacteria	yes	yes	yes	no	yes	yes	yes	yes	yes	yes	yes	yes	yes	yes
CHR	NODE_12	108631	109833	+	fig|6666666.93405.peg.1132	CDS	1203	fabF	3-oxoacyl-[acyl-carrier-protein] synthase 2	- none -	yes	yes	no	yes	yes	yes	yes	yes	yes	yes	yes	yes	yes	yes
CHR	NODE_12	109920	110039	+	fig|6666666.93405.peg.1133	CDS	120		hypothetical protein	- none -	yes	no	no	no	no	no	no	no	no	no	no	no	no	no
CHR	NODE_12	110036	111265	+	fig|6666666.93405.peg.1134	CDS	1230	pabC	aminodeoxychorismate lyase	CBSS-323097.3.peg.2594, Cluster containing Alanyl-tRNA synthetase, tRNA modification Bacteria	yes	yes	yes	yes	yes	yes	yes	yes	yes	yes	yes	yes	yes	yes
CHR	NODE_12	111369	112256	+	fig|6666666.93405.peg.1135	CDS	888		YicC-like family protein	CBSS-323097.3.peg.2594	yes	yes	yes	yes	yes	yes	yes	yes	yes	yes	yes	yes	yes	yes
CHR	NODE_12	112260	112922	+	fig|6666666.93405.peg.1136	CDS	663	gmk	guanylate kinase	CBSS-323097.3.peg.2594, Purine conversions	yes	yes	yes	yes	yes	yes	yes	yes	yes	yes	yes	yes	yes	yes
CHR	NODE_12	113757	112930	-	fig|6666666.93405.peg.1137	CDS	828	ksgA	dimethyladenosine transferase	ECSIG4-SIG7, RNA methylation, Ribosome biogenesis bacterial	yes	yes	yes	yes	yes	yes	yes	yes	yes	yes	yes	yes	yes	yes
CHR	NODE_12	114782	113757	-	fig|6666666.93405.peg.1138	CDS	1026	pdxA	4-hydroxythreonine-4-phosphate dehydrogenase	ECSIG4-SIG7, Pyridoxin (Vitamin B6) Biosynthesis	yes	yes	yes	yes	yes	yes	yes	yes	yes	yes	yes	yes	yes	yes
CHR	NODE_12	115742	114792	-	fig|6666666.93405.peg.1139	CDS	951		SurA domain-containing protein	ECSIG4-SIG7, Peptidyl-prolyl cis-trans isomerase, Periplasmic Stress Response	yes	yes	no	yes	yes	yes	yes	yes	yes	yes	yes	yes	yes	yes
CHR	NODE_12	118319	115944	-	fig|6666666.93405.peg.1140	CDS	2376		organic solvent tolerance protein	ECSIG4-SIG7	yes	yes	yes	yes	yes	yes	yes	yes	yes	yes	no	yes	yes	yes
CHR	NODE_12	119405	118320	-	fig|6666666.93405.peg.1141	CDS	1086		permease YjgP/YjgQ family protein	- none -	yes	yes	yes	yes	yes	yes	yes	yes	yes	yes	yes	yes	yes	yes
CHR	NODE_12	120538	119402	-	fig|6666666.93405.peg.1142	CDS	1137		permease YjgP/YjgQ family protein	- none -	yes	yes	yes	yes	yes	yes	yes	yes	yes	yes	yes	no	no	no
CHR	NODE_12	121463	120681	-	fig|6666666.93405.peg.1143	CDS	783		hypothetical protein	- none -	yes	yes	yes	yes	no	no	no	no	no	no	no	no	no	no
CHR	NODE_12	121677	123167	+	fig|6666666.93405.peg.1144	CDS	1491	pepA	cytosol aminopeptidase (leucine aminopeptidase)	Aminopeptidases (EC 3.4.11.-), Dehydrogenase complexes	yes	yes	yes	yes	yes	yes	yes	yes	yes	yes	yes	yes	yes	yes
CHR	NODE_12	123200	123649	+	fig|6666666.93405.peg.1145	CDS	450	holC	DNA polymerase III subunit chi	- none -	yes	yes	yes	yes	yes	yes	yes	yes	yes	yes	yes	yes	yes	yes
CHR	NODE_12	124835	123912	-	fig|6666666.93405.peg.1146	CDS	924	gal	galactose 1-dehydrogenase	- none -	yes	yes	no	yes	yes	yes	yes	yes	yes	yes	yes	yes	yes	yes
CHR	NODE_12	125068	125643	+	fig|6666666.93405.peg.1147	CDS	576		tripartite ATP-independent periplasmic transporter DctQ component	TRAP Transporter unknown substrate 6	yes	yes	no	yes	no	no	no	no	no	no	no	yes	yes	no
CHR	NODE_12	125643	127412	+	fig|6666666.93405.peg.1148	CDS	1770		trap dicarboxylate transporter, dctm subunit	TRAP Transporter unknown substrate 6	yes	yes	no	yes	no	no	no	no	no	no	yes	yes	yes	no
CHR	NODE_12	128561	127455	-	fig|6666666.93405.peg.1149	CDS	1107		TRAP dicarboxylate transporter, dctp subunit	TRAP Transporter unknown substrate 6	yes	yes	no	yes	no	no	no	no	no	no	no	no	no	no
CHR	NODE_12	130766	128706	-	fig|6666666.93405.peg.1150	CDS	2061		prolyl oligopeptidase	- none -	yes	yes	no	yes	yes	yes	yes	yes	no	no	no	no	no	no
CHR	NODE_12	131747	130890	-	fig|6666666.93405.peg.1151	CDS	858		polysaccharide deacetylase	- none -	yes	yes	yes	yes	yes	yes	yes	no	yes	no	no	no	no	no
CHR	NODE_12	133876	131987	-	fig|6666666.93405.peg.1152	CDS	1890		putative drug resistance ATPase-1 (Drug RA1) family ABC transporter	- none -	yes	yes	yes	yes	yes	yes	yes	yes	yes	yes	yes	yes	yes	yes
CHR	NODE_12	134430	133924	-	fig|6666666.93405.peg.1153	CDS	507		hypothetical protein	- none -	yes	no	yes	yes	no	no	no	no	no	no	no	no	no	no
CHR	NODE_12	135106	134594	-	fig|6666666.93405.peg.1154	CDS	513	dinB	DinB family protein	- none -	yes	yes	yes	yes	yes	yes	yes	yes	no	yes	no	yes	yes	yes
CHR	NODE_12	135336	135758	+	fig|6666666.93405.peg.1155	CDS	423	ndk	nucleoside diphosphate kinase	Purine conversions, pyrimidine conversions	yes	yes	yes	yes	yes	yes	yes	yes	yes	yes	yes	yes	yes	yes
CHR	NODE_12	136341	135832	-	fig|6666666.93405.peg.1156	CDS	510		hypothetical protein	- none -	yes	yes	yes	yes	yes	yes	yes	yes	yes	yes	no	no	no	no
CHR	NODE_12	136889	136338	-	fig|6666666.93405.peg.1157	CDS	552		hypothetical protein	- none -	yes	yes	yes	yes	yes	yes	yes	yes	yes	yes	no	yes	yes	yes
CHR	NODE_12	136954	137850	+	fig|6666666.93405.peg.1158	CDS	897		inner-membrane translocator	ABC transporter branched-chain amino acid (TC 3.A.1.4.1)	yes	yes	yes	yes	yes	yes	yes	yes	yes	yes	yes	yes	yes	yes
CHR	NODE_12	138321	137854	-	fig|6666666.93405.peg.1159	CDS	468	moaE	molybdopterin converting factor, subunit 2	Molybdenum cofactor biosynthesis, ar-104-EC Molybdenum cofactor biosynthesis moaABCDE	yes	yes	yes	yes	yes	yes	yes	yes	yes	yes	yes	yes	yes	yes
CHR	NODE_12	138700	138446	-	fig|6666666.93405.peg.1160	CDS	255	moaD	molybdopterin converting factor, subunit 1	Molybdenum cofactor biosynthesis, ar-104-EC Molybdenum cofactor biosynthesis moaABCDE	yes	yes	yes	yes	yes	yes	yes	yes	yes	yes	yes	yes	yes	yes
CHR	NODE_12	139287	138700	-	fig|6666666.93405.peg.1161	CDS	588	pgsA	CDP-diacylglycerol--glycerol-3-phosphate 3-phosphatidyltransferase	Glycerolipid and Glycerophospholipid Metabolism in Bacteria	yes	yes	yes	yes	yes	yes	yes	yes	yes	yes	yes	yes	yes	yes
CHR	NODE_12	139250	139369	+	fig|6666666.93405.peg.1162	CDS	120		hypothetical protein	- none -	yes	no	no	no	no	no	no	no	no	no	no	no	no	no
CHR	NODE_12	141540	139498	-	fig|6666666.93405.peg.1163	CDS	2043	uvrC	excinuclease ABC, subunit C	DNA repair, UvrABC system	yes	yes	yes	yes	yes	yes	yes	yes	yes	yes	yes	yes	yes	yes
CHR	NODE_12	142304	141537	-	fig|6666666.93405.peg.1164	CDS	768		short chain dehydrogenase/reductase	Folate Biosynthesis	yes	yes	yes	yes	yes	yes	yes	yes	yes	yes	yes	yes	yes	yes
CHR	NODE_12	142665	143297	+	fig|6666666.93405.peg.1165	CDS	633	ropB	outer membrane protein	- none -	yes	yes	yes	yes	yes	yes	yes	yes	yes	yes	yes	no	no	no
CHR	NODE_12	144148	143549	-	fig|6666666.93405.peg.1166	CDS	600		glutathione S-transferase protein	Glutathione: Non-redox reactions, Scaffold proteins for [4Fe-4S] cluster assembly (MRP family)	yes	yes	no	yes	yes	yes	yes	yes	yes	yes	yes	yes	yes	yes
CHR	NODE_12	145029	144178	-	fig|6666666.93405.peg.1167	CDS	852		putative methyltransferase	DNA processing cluster	yes	yes	yes	yes	yes	yes	yes	yes	yes	yes	yes	yes	yes	yes
CHR	NODE_12	145111	147234	+	fig|6666666.93405.peg.1168	CDS	2124	dmsA	putative anaerobic dehydrogenase protein	Anaerobic respiratory reductases	yes	yes	yes	yes	yes	yes	yes	yes	yes	yes	yes	yes	yes	yes
CHR	NODE_12	147231	147824	+	fig|6666666.93405.peg.1169	CDS	594	nudF	putative hydrolase YffH	Nudix proteins (nucleoside triphosphate hydrolases)	yes	yes	yes	yes	yes	yes	yes	yes	yes	yes	no	no	no	no
CHR	NODE_12	148295	147828	-	fig|6666666.93405.peg.1170	CDS	468		hypothetical protein	- none -	yes	no	no	no	no	no	no	no	no	no	no	no	no	no
CHR	NODE_12	148696	148340	-	fig|6666666.93405.peg.1171	CDS	357		hypothetical protein	- none -	yes	no	no	no	no	no	no	no	no	no	no	yes	no	no
CHR	NODE_12	148919	150088	+	fig|6666666.93405.peg.1172	CDS	1170	phnM	phosphonate metabolism protein PhnM	Alkylphosphonate utilization	yes	yes	yes	yes	yes	yes	yes	yes	yes	yes	no	no	no	no
CHR	NODE_12	151021	150350	-	fig|6666666.93405.peg.1173	CDS	672	purN	phosphoribosylglycinamide formyltransferase	5-FCL-like protein, De Novo Purine Biosynthesis	yes	yes	yes	yes	yes	yes	yes	yes	yes	yes	yes	yes	yes	yes
CHR	NODE_12	152091	151018	-	fig|6666666.93405.peg.1174	CDS	1074	purM	phosphoribosylformylglycinamidine cyclo-ligase	De Novo Purine Biosynthesis	yes	yes	yes	yes	yes	yes	yes	yes	yes	yes	yes	yes	yes	yes
CHR	NODE_12	152263	152132	-	fig|6666666.93405.peg.1175	CDS	132		hypothetical protein	- none -	yes	no	no	no	no	no	no	no	no	no	no	no	no	no
CHR	NODE_12	152313	153443	+	fig|6666666.93405.peg.1176	CDS	1131	perM	permease protein	- none -	yes	yes	yes	yes	yes	yes	yes	yes	yes	yes	yes	yes	yes	yes
CHR	NODE_12	153445	154158	+	fig|6666666.93405.peg.1177	CDS	714		ATP/GTP-binding protein	Cell Division Subsystem including YidCD, DNA replication cluster 1	yes	yes	yes	yes	yes	yes	yes	yes	yes	yes	yes	yes	yes	yes
CHR	NODE_12	154236	156437	+	fig|6666666.93405.peg.1178	CDS	2202	ppk	polyphosphate kinase	High affinity phosphate transporter and control of PHO regulon, Phosphate metabolism, Polyphosphate, Purine conversions	yes	yes	yes	yes	yes	yes	yes	yes	yes	yes	yes	yes	yes	yes
CHR	NODE_12	156448	157968	+	fig|6666666.93405.peg.1179	CDS	1521	ppx	exopolyphosphatase protein	Phosphate metabolism, Polyphosphate	yes	yes	yes	yes	yes	yes	yes	yes	yes	yes	yes	yes	yes	yes
CHR	NODE_12	159081	158071	-	fig|6666666.93405.peg.1180	CDS	1011	cyaA	adenylate cyclase	cAMP signaling in bacteria	yes	yes	yes	yes	yes	yes	yes	yes	yes	yes	no	yes	yes	yes
CHR	NODE_12	159056	159205	+	fig|6666666.93405.peg.1181	CDS	150		hypothetical protein	- none -	yes	no	no	no	no	no	no	no	no	no	no	no	no	no
CHR	NODE_12	160478	159333	-	fig|6666666.93405.peg.1182	CDS	1146	rnd	ribonuclease D	tRNA processing	yes	yes	yes	yes	yes	yes	yes	yes	yes	yes	yes	yes	yes	yes
CHR	NODE_12	162031	160637	-	fig|6666666.93405.peg.1183	CDS	1395	cumA	multicopper oxidase family protein	Copper homeostasis	yes	yes	yes	yes	yes	yes	yes	yes	yes	yes	no	yes	yes	yes
CHR	NODE_12	162349	162176	-	fig|6666666.93405.peg.1184	CDS	174		hypothetical protein	- none -	yes	no	no	no	no	no	no	no	no	no	no	no	no	no
CHR	NODE_12	162512	162339	-	fig|6666666.93405.peg.1185	CDS	174		hypothetical protein	- none -	yes	no	no	no	no	no	no	no	no	no	no	no	no	no
CHR	NODE_12	162991	164781	+	fig|6666666.93405.peg.1186	CDS	1791	aspS	aspartyl-tRNA synthetase	tRNA aminoacylation, Asp and Asn, tRNA aminoacylation, Asp and Asn	yes	yes	yes	yes	yes	yes	yes	yes	yes	yes	yes	yes	yes	yes
CHR	NODE_12	164799	164915	+	fig|6666666.93405.peg.1187	CDS	117		hypothetical protein	- none -	no	no	no	no	no	no	no	no	no	no	no	no	no	no
CHR	NODE_12	166124	164937	-	fig|6666666.93405.peg.1188	CDS	1188		hypothetical protein	- none -	yes	yes	yes	yes	no	no	no	no	no	no	no	no	no	no
CHR	NODE_12	166352	168607	+	fig|6666666.93405.peg.1189	CDS	2256	parC	DNA topoisomerase IV, A subunit	DNA topoisomerases, Type II, ATP-dependent, Resistance to fluoroquinolones	yes	yes	yes	yes	yes	yes	yes	yes	yes	yes	yes	yes	yes	yes
CHR	NODE_12	169098	168706	-	fig|6666666.93405.peg.1190	CDS	393		phage maintenance killer protein	Phd-Doc, YdcE-YdcD toxin-antitoxin (programmed cell death) systems	yes	yes	no	yes	no	no	yes	no	no	no	no	no	no	no
CHR	NODE_12	169316	169095	-	fig|6666666.93405.peg.1191	CDS	222		putative addiction module antidote	Phd-Doc, YdcE-YdcD toxin-antitoxin (programmed cell death) systems	yes	yes	no	yes	no	no	yes	yes	no	no	no	no	no	no
CHR	NODE_12	170264	169383	-	fig|6666666.93405.peg.1192	CDS	882		integral membrane protein DUF6	- none -	yes	yes	yes	yes	yes	yes	yes	yes	yes	yes	no	yes	yes	yes
CHR	NODE_12	171095	170265	-	fig|6666666.93405.peg.1193	CDS	831	ate	putative arginyl-tRNA protein transferase	Protein degradation	yes	yes	yes	yes	yes	yes	yes	yes	yes	yes	yes	yes	no	yes
CHR	NODE_12	171688	171230	-	fig|6666666.93405.peg.1194	CDS	459		hypothetical protein	- none -	yes	yes	yes	yes	yes	yes	yes	yes	yes	yes	yes	yes	yes	yes
CHR	NODE_12	172880	171867	-	fig|6666666.93405.peg.1195	CDS	1014	hemB	delta-aminolevulinic acid dehydratase	Heme and Siroheme Biosynthesis, Zinc regulated enzymes	yes	yes	no	yes	yes	yes	yes	yes	yes	yes	yes	yes	yes	yes
CHR	NODE_12	173025	173462	+	fig|6666666.93405.peg.1196	CDS	438		hypothetical protein	- none -	yes	yes	yes	yes	yes	yes	no	yes	yes	yes	no	no	no	no
CHR	NODE_12	173591	174109	+	fig|6666666.93405.peg.1197	CDS	519	mucS	transcriptional regulator, MarR family	- none -	yes	yes	yes	yes	yes	yes	yes	yes	yes	yes	yes	yes	yes	yes
CHR	NODE_12	174402	174515	+	fig|6666666.93405.peg.1198	CDS	114		hypothetical protein	- none -	no	no	no	no	no	no	no	no	no	no	no	no	no	no
CHR	NODE_12	174622	175932	+	fig|6666666.93405.peg.1199	CDS	1311		hypothetical protein	- none -	yes	yes	yes	yes	yes	yes	yes	yes	yes	yes	yes	yes	yes	yes
CHR	NODE_12	176108	177406	+	fig|6666666.93405.peg.1200	CDS	1299	glyA	serine hydroxymethyltransferase	5-FCL-like protein, Glycine Biosynthesis, Glycine and Serine Utilization, Serine-glyoxylate cycle, Serine Biosynthesis	yes	yes	no	yes	yes	yes	yes	yes	yes	yes	yes	yes	yes	yes
CHR	NODE_12	177416	177892	+	fig|6666666.93405.peg.1201	CDS	477	nrdR	transcriptional regulator NrdR	Ribonucleotide reduction	yes	yes	no	yes	yes	yes	yes	no	yes	yes	yes	yes	yes	yes
CHR	NODE_12	177895	179004	+	fig|6666666.93405.peg.1202	CDS	1110	ribD	riboflavin biosynthesis protein RibD	Riboflavin, FMN and FAD metabolism, Riboflavin, FMN and FAD metabolism, Riboflavin, FMN and FAD metabolism in plants, Riboflavin, FMN and FAD metabolism in plants, Riboflavin synthesis cluster, Riboflavin synthesis cluster	yes	yes	no	yes	yes	yes	yes	yes	yes	yes	no	yes	yes	yes
CHR	NODE_12	179004	179624	+	fig|6666666.93405.peg.1203	CDS	621	ribE	riboflavin synthase, alpha subunit	Riboflavin, FMN and FAD metabolism, Riboflavin, FMN and FAD metabolism in plants, Riboflavin synthesis cluster, riboflavin to FAD	yes	yes	yes	yes	yes	yes	yes	yes	yes	yes	yes	yes	yes	yes
CHR	NODE_12	180223	179660	-	fig|6666666.93405.peg.1204	CDS	564		acetyltransferase, GNAT family	- none -	yes	yes	yes	yes	yes	yes	yes	no	yes	yes	no	no	no	no
CHR	NODE_12	180738	180235	-	fig|6666666.93405.peg.1205	CDS	504		hypothetical protein	- none -	yes	yes	yes	no	yes	yes	yes	yes	yes	yes	no	yes	yes	yes
CHR	NODE_12	180940	181395	+	fig|6666666.93405.peg.1206	CDS	456	ribH	6,7-dimethyl-8-ribityllumazine synthase	Riboflavin, FMN and FAD metabolism, Riboflavin, FMN and FAD metabolism in plants, Riboflavin synthesis cluster	yes	yes	yes	yes	yes	yes	yes	yes	yes	yes	yes	yes	yes	yes
CHR	NODE_12	181400	181882	+	fig|6666666.93405.peg.1207	CDS	483	nusB	transcription antitermination factor NusB	Riboflavin synthesis cluster, Transcription factors bacterial	yes	yes	yes	yes	yes	yes	yes	yes	yes	yes	yes	yes	yes	yes
CHR	NODE_12	182132	184270	+	fig|6666666.93405.peg.1208	CDS	2139	hppA	V-type H(+)-translocating pyrophosphatase	Phosphate metabolism	yes	yes	yes	yes	yes	yes	yes	yes	yes	yes	yes	yes	yes	yes
CHR	NODE_12	184852	184343	-	fig|6666666.93405.peg.1209	CDS	510		SmpA/OmlA domain-containing protein	Ubiquinol-cytochrome C chaperone locus	yes	yes	no	yes	yes	yes	yes	yes	yes	yes	yes	yes	yes	yes
CHR	NODE_12	184951	185697	+	fig|6666666.93405.peg.1210	CDS	747		Ubiquinol-cytochrome C chaperone	CBSS-176299.3.peg.2475, Ubiquinol-cytochrome C chaperone locus	yes	no	no	no	no	no	no	no	no	no	no	no	no	no
CHR	NODE_12	185707	186264	+	fig|6666666.93405.peg.1211	CDS	558		hypothetical protein	CBSS-176299.3.peg.2475, Ubiquinol-cytochrome C chaperone locus	yes	yes	yes	yes	yes	yes	yes	yes	yes	yes	yes	yes	yes	yes
CHR	NODE_12	186391	187413	+	fig|6666666.93405.peg.1212	CDS	1023	plsX	fatty acid/phospholipid synthesis protein PlsX	Glycerolipid and Glycerophospholipid Metabolism in Bacteria	yes	yes	yes	yes	yes	yes	yes	yes	yes	yes	yes	yes	yes	yes
CHR	NODE_12	187484	188404	+	fig|6666666.93405.peg.1213	CDS	921	fabH	3-oxoacyl-[acyl-carrier-protein] synthase 3	- none -	yes	yes	no	yes	yes	yes	yes	yes	yes	yes	yes	yes	yes	yes
CHR	NODE_12	188608	188850	+	fig|6666666.93405.peg.1214	CDS	243		Integration host factor alpha subunit	DNA structural proteins, bacterial	yes	no	no	no	no	no	no	no	no	no	no	no	no	no
CHR	NODE_12	189084	189617	+	fig|6666666.93405.peg.1215	CDS	534		transcriptional regulator, MerR family	Cobalt-zinc-cadmium resistance	yes	yes	no	yes	yes	yes	yes	yes	yes	yes	yes	yes	yes	yes
CHR	NODE_12	189941	189660	-	fig|6666666.93405.peg.1216	CDS	282		hypothetical protein	- none -	yes	no	no	yes	no	no	no	no	no	no	no	no	no	no
CHR	NODE_12	190157	190300	+	fig|6666666.93405.peg.1217	CDS	144		hypothetical protein	- none -	no	no	no	no	no	no	no	no	no	no	no	no	no	no
CHR	NODE_12	190618	190947	+	fig|6666666.93405.peg.1218	CDS	330		hypothetical protein	- none -	yes	yes	no	yes	no	no	no	no	no	no	no	no	no	no
pA	NODE_13	590	754	+	fig|6666666.93405.peg.1219	CDS	165		hypothetical protein	- none -	yes	yes	no	yes	no	no	no	no	no	no	no	no	no	no
pA	NODE_13	1078	1569	+	fig|6666666.93405.peg.1220	CDS	492		hypothetical protein	- none -	no	yes	no	no	no	no	no	no	no	no	no	no	no	no
pA	NODE_13	1885	1772	-	fig|6666666.93405.peg.1221	CDS	114		hypothetical protein	- none -	no	no	no	no	no	no	no	no	no	no	no	no	no	no
pA	NODE_13	1887	2060	+	fig|6666666.93405.peg.1222	CDS	174		hypothetical protein	- none -	yes	no	no	no	no	no	no	no	yes	no	no	no	no	no
pA	NODE_13	2350	2093	-	fig|6666666.93405.peg.1223	CDS	258		WGR domain-containing protein	- none -	no	yes	no	no	no	no	no	no	no	no	no	no	no	no
pA	NODE_13	2865	2554	-	fig|6666666.93405.peg.1224	CDS	312	yci	nuclease	- none -	yes	no	no	no	no	no	no	no	no	yes	yes	no	no	no
pA	NODE_13	3047	3202	+	fig|6666666.93405.peg.1225	CDS	156		hypothetical protein	- none -	no	no	no	no	no	no	no	no	no	no	no	no	no	no
pA	NODE_13	5350	3377	-	fig|6666666.93405.peg.1226	CDS	1974	traG	conjugal transfer protein TraG	- none -	yes	yes	no	no	yes	yes	no	yes	yes	yes	yes	no	yes	no
pA	NODE_13	5558	5343	-	fig|6666666.93405.peg.1227	CDS	216	traD	conjugal transfer protein TraD	- none -	yes	yes	no	no	yes	yes	no	yes	yes	yes	yes	no	yes	no
pA	NODE_13	5859	5563	-	fig|6666666.93405.peg.1228	CDS	297	traC	conjugal transfer protein TraC	- none -	yes	yes	no	no	yes	yes	no	yes	yes	yes	yes	no	yes	no
pA	NODE_13	6115	9426	+	fig|6666666.93405.peg.1229	CDS	3312	traA	conjugal transfer protein TraA	- none -	yes	yes	no	yes	yes	yes	no	yes	yes	yes	yes	no	yes	no
pA	NODE_13	9543	9989	+	fig|6666666.93405.peg.1230	CDS	447	traF	conjugal transfer protein TraF	- none -	yes	yes	yes	yes	no	no	no	no	no	yes	no	no	yes	no
pA	NODE_13	10129	11142	+	fig|6666666.93405.peg.1231	CDS	1014	traB	conjugal transfer protein TraB	- none -	yes	yes	yes	yes	yes	yes	no	yes	yes	yes	yes	no	yes	no
pA	NODE_13	11160	11777	+	fig|6666666.93405.peg.1232	CDS	618	traH	conjugal transfer protein TraH	- none -	yes	yes	yes	no	yes	yes	no	yes	yes	yes	no	no	yes	no
pA	NODE_13	11912	13156	+	fig|6666666.93405.peg.1233	CDS	1245		hypothetical protein	- none -	no	no	yes	no	no	yes	no	no	no	yes	no	no	no	no
pA	NODE_13	13166	13660	+	fig|6666666.93405.peg.1234	CDS	495		hypothetical protein	- none -	no	no	yes	no	no	yes	no	no	no	yes	no	no	no	no
pA	NODE_13	13896	13678	-	fig|6666666.93405.peg.1235	CDS	219		putative transcriptional regulator, XRE family	- none -	yes	yes	yes	no	no	yes	no	no	no	yes	no	no	no	no
pA	NODE_13	14081	14401	+	fig|6666666.93405.peg.1236	CDS	321	traM	conjugal transfer transcriptional regulator TraM	- none -	yes	yes	yes	no	no	yes	no	no	no	yes	no	no	yes	yes
pA	NODE_13	15204	14398	-	fig|6666666.93405.peg.1237	CDS	807	traR	conjugal transfer transcriptional regulator protein TraR	- none -	no	yes	yes	no	no	yes	no	no	no	yes	no	no	yes	no
pA	NODE_13	16720	15425	-	fig|6666666.93405.peg.1238	CDS	1296	trbI	conjugal transfer protein TrbI	Conjugative transfer	no	yes	yes	yes	no	yes	no	no	no	yes	no	no	yes	no
pA	NODE_13	17170	16733	-	fig|6666666.93405.peg.1239	CDS	438	trbH	putative conjugal transfer protein TrbH	Conjugative transfer	no	no	no	no	yes	no	no	yes	yes	yes	no	no	no	no
pA	NODE_13	17983	17174	-	fig|6666666.93405.peg.1240	CDS	810	trbG	conjugal transfer protein TrbG	Conjugative transfer	no	yes	no	yes	yes	no	no	yes	yes	yes	no	no	no	no
pA	NODE_13	18663	18001	-	fig|6666666.93405.peg.1241	CDS	663	trbF	conjugal transfer protein TrbF	Conjugative transfer	no	yes	yes	yes	no	yes	no	no	no	yes	yes	no	yes	yes
pA	NODE_13	19866	18688	-	fig|6666666.93405.peg.1242	CDS	1179	trbL	conjugal transfer protein TrbL	Conjugative transfer	no	yes	no	no	no	no	no	no	no	no	no	no	no	no
pA	NODE_13	20047	19871	-	fig|6666666.93405.peg.1243	CDS	177		hypothetical protein	- none -	no	yes	no	no	no	no	no	no	no	no	no	no	no	no
pA	NODE_13	20814	20041	-	fig|6666666.93405.peg.1244	CDS	774	trbJ	conjugal transfer protein TrbJ	Conjugative transfer	no	yes	no	no	no	no	no	no	no	no	no	no	no	no
pA	NODE_13	23266	20816	-	fig|6666666.93405.peg.1245	CDS	2451	trbE	conjugal transfer protein TrbE	Conjugative transfer	no	yes	yes	yes	yes	yes	no	yes	yes	yes	yes	no	yes	yes
pA	NODE_13	23575	23276	-	fig|6666666.93405.peg.1246	CDS	300	trbD	conjugal transfer protein TraD	Conjugative transfer	yes	yes	yes	yes	yes	yes	no	yes	yes	yes	yes	no	yes	yes
pA	NODE_13	23951	23568	-	fig|6666666.93405.peg.1247	CDS	384	trbC	conjugal transfer protein TrbC	Conjugative transfer	yes	yes	yes	no	yes	yes	no	yes	yes	yes	yes	no	yes	yes
pA	NODE_13	24918	23941	-	fig|6666666.93405.peg.1248	CDS	978	trbB	conjugal transfer protein TrbB	Conjugative transfer	yes	yes	yes	no	yes	yes	no	yes	yes	yes	yes	no	yes	yes
pA	NODE_13	25556	24930	-	fig|6666666.93405.peg.1249	CDS	627	traI	acyl-homoserine-lactone synthase (autoinducer synthesis protein) TraI	- none -	no	yes	yes	no	yes	yes	no	no	yes	yes	no	no	yes	no
pA	NODE_13	25885	27159	+	fig|6666666.93405.peg.1250	CDS	1275	repA	plasmid partitioning protein RepA	Plasmid replication	yes	yes	yes	no	yes	yes	yes	yes	no	yes	yes	yes	yes	no
pA	NODE_13	27243	28181	+	fig|6666666.93405.peg.1251	CDS	939	repB	plasmid partitioning protein RepB	Plasmid replication	yes	yes	yes	no	yes	yes	yes	yes	no	yes	no	no	no	no
pA	NODE_13	28337	29551	+	fig|6666666.93405.peg.1252	CDS	1215	repC	Plasmid replication protein RepC	Plasmid replication	no	yes	yes	no	yes	yes	yes	yes	yes	yes	yes	no	no	yes
pA	NODE_13	30367	31329	+	fig|6666666.93405.peg.1253	CDS	963		hypothetical protein	- none -	no	yes	no	no	no	no	no	no	no	no	no	no	no	no
pA	NODE_13	31692	31814	+	fig|6666666.93405.peg.1254	CDS	123		hypothetical protein	- none -	no	no	no	no	no	no	no	no	no	no	no	no	no	no
pA	NODE_13	33089	32172	-	fig|6666666.93405.peg.1255	CDS	918		DNA resolvase protein	- none -	yes	yes	no	no	yes	yes	yes	yes	yes	yes	yes	no	no	yes
pA	NODE_13	33501	34625	+	fig|6666666.93405.peg.1256	CDS	1125		hypothetical protein	- none -	no	no	yes	no	yes	yes	yes	yes	no	yes	yes	no	yes	yes
pA	NODE_13	34848	35603	+	fig|6666666.93405.peg.1257	CDS	756		hypothetical protein	- none -	no	no	no	no	no	no	no	no	no	no	no	no	no	no
pA	NODE_13	35841	35689	-	fig|6666666.93405.peg.1258	CDS	153		hypothetical protein	- none -	no	no	no	no	no	no	no	no	no	no	no	no	no	no
pA	NODE_13	35815	36084	+	fig|6666666.93405.peg.1259	CDS	270		hypothetical protein	- none -	no	no	no	no	no	no	no	no	no	no	no	no	no	no
pA	NODE_13	36758	36081	-	fig|6666666.93405.peg.1260	CDS	678		hypothetical protein	- none -	no	no	no	no	no	no	no	no	no	no	no	no	no	no
pA	NODE_13	38262	37525	-	fig|6666666.93405.peg.1261	CDS	738		hypothetical protein	- none -	no	no	no	no	no	no	no	no	no	no	no	no	no	no
pA	NODE_13	40869	38266	-	fig|6666666.93405.peg.1262	CDS	2604		DEAD/DEAH box helicase domain-containing protein	- none -	no	no	no	no	no	no	no	no	no	no	no	no	no	no
pA	NODE_13	41809	40862	-	fig|6666666.93405.peg.1263	CDS	948		hypothetical protein	- none -	no	no	no	no	no	no	no	no	no	no	no	no	no	no
pA	NODE_13	42109	42993	+	fig|6666666.93405.peg.1264	CDS	885		hypothetical protein	- none -	no	no	no	no	no	no	no	no	no	no	no	no	no	no
pA	NODE_13	43164	44894	+	fig|6666666.93405.peg.1265	CDS	1731		hypothetical protein	- none -	no	no	no	no	no	no	no	no	no	no	no	no	no	no
pA	NODE_13	44884	46326	+	fig|6666666.93405.peg.1266	CDS	1443		hypothetical protein	- none -	no	no	no	no	no	no	no	no	no	no	no	no	no	no
pA	NODE_13	47562	46648	-	fig|6666666.93405.peg.1267	CDS	915		hypothetical protein	- none -	no	no	no	no	no	no	no	no	no	no	no	no	no	no
pA	NODE_13	48161	47559	-	fig|6666666.93405.peg.1268	CDS	603		hypothetical protein	- none -	no	no	no	no	no	no	no	no	no	no	no	no	no	no
pA	NODE_13	48262	52332	+	fig|6666666.93405.peg.1269	CDS	4071		hypothetical protein	- none -	no	no	no	no	no	no	no	no	no	no	no	no	no	no
pA	NODE_13	53838	52816	-	fig|6666666.93405.peg.1270	CDS	1023		TRAP dicarboxylate transporter, DctP subunit	TRAP Transporter collection	no	no	yes	no	no	no	no	no	no	no	no	no	no	no
pA	NODE_13	55759	53888	-	fig|6666666.93405.peg.1271	CDS	1872		Putative C4-dicarboxylate uptake permease	D-gluconate and ketogluconates metabolism	no	no	yes	no	no	no	no	no	no	no	no	no	no	no
pA	NODE_13	58332	56536	-	fig|6666666.93405.peg.1272	CDS	1797		methyl-accepting chemotaxis sensory transducer receptor	- none -	no	no	yes	no	no	no	no	no	no	no	no	no	no	no
pA	NODE_13	58684	58541	-	fig|6666666.93405.peg.1273	CDS	144		hypothetical protein	- none -	no	no	no	no	no	no	no	no	no	no	no	no	no	no
pA	NODE_13	60096	58819	-	fig|6666666.93405.peg.1274	CDS	1278		hypothetical protein	- none -	no	no	yes	no	no	no	no	no	no	no	no	no	no	no
pA	NODE_13	61094	60261	-	fig|6666666.93405.peg.1275	CDS	834		UDP-glucose 4-epimerase (EC 5.1.3.2)	Rhamnose containing glycans	no	no	no	no	no	no	no	no	no	no	no	no	no	no
pA	NODE_13	61840	61193	-	fig|6666666.93405.peg.1276	CDS	648		class II aldolase/adducin family protein	- none -	no	no	yes	no	no	no	no	no	no	no	no	no	yes	no
pA	NODE_13	63111	61837	-	fig|6666666.93405.peg.1277	CDS	1275		hypothetical protein	- none -	no	no	yes	no	no	no	no	no	no	no	no	no	no	no
pA	NODE_13	64578	63115	-	fig|6666666.93405.peg.1278	CDS	1464		aldehyde dehydrogenase	Glycerolipid and Glycerophospholipid Metabolism in Bacteria, Methylglyoxal Metabolism, Methylglyoxal Metabolism, Pyruvate metabolism II: acetyl-CoA, acetogenesis from pyruvate	no	no	yes	no	no	no	no	no	no	no	no	yes	no	yes
pA	NODE_13	65318	64608	-	fig|6666666.93405.peg.1279	CDS	711	dehI	putative haloacid dehalogenase	- none -	no	no	yes	no	no	no	no	no	no	no	no	no	no	no
pA	NODE_13	65644	65315	-	fig|6666666.93405.peg.1280	CDS	330		hypothetical protein	- none -	no	no	yes	no	no	no	no	no	no	no	no	no	no	no
pA	NODE_13	66756	65641	-	fig|6666666.93405.peg.1281	CDS	1116		3-isopropylmalate dehydrogenase (EC 1.1.1.85)	Branched-Chain Amino Acid Biosynthesis, Leucine Biosynthesis	yes	no	no	no	no	no	no	no	no	no	no	no	no	no
pA	NODE_13	67284	66769	-	fig|6666666.93405.peg.1282	CDS	516		Transcriptional regulator, GntR family	- none -	no	no	no	no	no	no	no	no	no	no	no	no	no	no
pA	NODE_13	68368	67508	-	fig|6666666.93405.peg.1283	CDS	861		UDP-glucose 4-epimerase (EC 5.1.3.2)	Rhamnose containing glycans	no	no	no	no	no	no	no	no	no	no	no	no	no	no
pA	NODE_13	69375	68398	-	fig|6666666.93405.peg.1284	CDS	978		monosaccharide-transporting ATPase	Inositol catabolism	no	no	yes	no	no	no	no	no	no	no	no	no	no	no
pA	NODE_13	70948	69365	-	fig|6666666.93405.peg.1285	CDS	1584		ABC transporter	D-ribose utilization	no	no	yes	no	no	no	no	no	no	no	no	no	no	no
pA	NODE_13	72133	71003	-	fig|6666666.93405.peg.1286	CDS	1131		ABC sugar transporter, periplasmic ligand binding protein	Inositol catabolism	no	no	yes	no	no	no	no	no	no	no	no	no	no	no
pA	NODE_13	72593	74587	+	fig|6666666.93405.peg.1287	CDS	1995		transketolase	CBSS-316056.14.peg.4707, Calvin-Benson cycle, Pentose phosphate pathway	no	no	yes	no	no	no	no	no	no	no	no	no	no	no
pA	NODE_13	74584	75606	+	fig|6666666.93405.peg.1288	CDS	1023		inositol phosphatase/fructose-16-bisphosphatase	Calvin-Benson cycle, Glycolysis and Gluconeogenesis, Putative sugar ABC transporter (ytf cluster)	no	no	yes	no	no	no	no	no	no	no	no	no	no	no
pA	NODE_13	75613	76662	+	fig|6666666.93405.peg.1289	CDS	1050	cfxB	Fructose-bisphosphate aldolase II	Calvin-Benson cycle, Glycolysis and Gluconeogenesis	no	no	yes	no	no	no	no	no	no	no	no	no	no	no
pA	NODE_13	76705	77475	+	fig|6666666.93405.peg.1290	CDS	771	tpiB	Triosephosphate isomerase	CBSS-331978.3.peg.2915, Calvin-Benson cycle, Glycolysis and Gluconeogenesis	no	no	no	no	yes	yes	yes	no	no	no	no	yes	yes	yes
pA	NODE_13	77482	77943	+	fig|6666666.93405.peg.1291	CDS	462	rpiB	Putative ribose 5-phosphate isomerase B	Calvin-Benson cycle, D-ribose utilization, Pentose phosphate pathway	no	no	no	no	yes	yes	yes	no	no	no	no	yes	yes	yes
pA	NODE_13	77963	78148	+	fig|6666666.93405.peg.1292	CDS	186		hypothetical protein	- none -	no	no	no	no	no	no	no	no	no	no	no	no	no	no
pA	NODE_13	78861	78160	-	fig|6666666.93405.peg.1293	CDS	702		GntR domain protein	Alkylphosphonate utilization	no	no	yes	no	no	no	no	no	no	no	no	no	no	no
pA	NODE_13	79756	78962	-	fig|6666666.93405.peg.1294	CDS	795		short-chain dehydrogenase/reductase SDR	CBSS-246196.1.peg.364, Fatty Acid Biosynthesis FASII	no	no	yes	no	no	no	no	no	no	no	no	no	no	no
pA	NODE_13	79908	81260	+	fig|6666666.93405.peg.1295	CDS	1353		type III effector Hrp-dependent outer	- none -	no	no	yes	no	no	no	no	no	no	no	no	no	no	no
pA	NODE_13	81271	82158	+	fig|6666666.93405.peg.1296	CDS	888		hypothetical protein	- none -	no	no	yes	no	no	no	no	no	no	no	no	no	no	no
pA	NODE_13	82228	83760	+	fig|6666666.93405.peg.1297	CDS	1533	mglA	galactoside transport ATP-binding protein	D-ribose utilization	yes	no	yes	no	no	no	no	no	no	no	no	no	no	no
pA	NODE_13	83799	84761	+	fig|6666666.93405.peg.1298	CDS	963		Ribose transport system permease protein rbsC	D-ribose utilization	yes	no	yes	no	no	no	no	no	no	no	no	no	no	no
pA	NODE_13	84857	85855	+	fig|6666666.93405.peg.1299	CDS	999		putative solute-binding protein component of ABC transporter	Bacterial Chemotaxis	yes	no	yes	no	no	no	no	no	no	no	no	no	no	no
pA	NODE_13	85920	86954	+	fig|6666666.93405.peg.1300	CDS	1035		putative aldo/keto reductase family protein	L-fucose utilization temp	yes	no	yes	no	no	no	no	no	no	no	no	no	yes	no
pA	NODE_13	86960	88243	+	fig|6666666.93405.peg.1301	CDS	1284		ribulose-bisphosphate carboxylase	- none -	yes	no	yes	no	no	no	no	no	no	no	no	no	no	no
pA	NODE_13	88247	89227	+	fig|6666666.93405.peg.1302	CDS	981		L-fuco-beta-pyranose dehydrogenase (EC 1.1.1.122)	L-fucose utilization temp	no	no	no	no	no	no	no	no	no	no	no	no	no	no
pA	NODE_13	89525	89259	-	fig|6666666.93405.peg.1303	CDS	267		hypothetical protein	- none -	no	no	no	no	no	no	no	no	no	no	no	no	no	no
pA	NODE_13	89571	90305	+	fig|6666666.93405.peg.1304	CDS	735		hypothetical protein	- none -	no	no	no	no	no	no	no	no	no	no	no	no	no	no
pA	NODE_13	90563	91606	+	fig|6666666.93405.peg.1305	CDS	1044		L-fuco-beta-pyranose dehydrogenase (EC 1.1.1.122)	L-fucose utilization temp	no	no	no	no	no	no	no	no	no	no	no	no	no	no
pA	NODE_13	91606	92109	+	fig|6666666.93405.peg.1306	CDS	504		hypothetical protein	- none -	no	no	yes	no	no	no	no	no	no	no	no	no	no	no
pA	NODE_13	92081	92947	+	fig|6666666.93405.peg.1307	CDS	867		hypothetical protein	- none -	no	no	yes	no	no	no	no	no	no	no	no	no	no	no
pA	NODE_13	93142	93029	-	fig|6666666.93405.peg.1308	CDS	114		hypothetical protein	- none -	no	no	no	no	no	no	no	no	no	no	no	no	no	no
pA	NODE_13	93141	93344	+	fig|6666666.93405.peg.1309	CDS	204		hypothetical protein	- none -	no	no	no	no	no	no	no	no	no	no	no	no	no	no
pA	NODE_13	93441	94214	+	fig|6666666.93405.peg.1310	CDS	774		putative DeoR family transcriptional regulator	- none -	no	no	yes	no	no	no	no	no	no	no	no	no	no	no
pA	NODE_13	95001	94327	-	fig|6666666.93405.peg.1311	CDS	675		putative 5-amino-6-(5-phosphoribosylamino)uracil reductase protein	- none -	yes	no	yes	no	yes	no	yes	no	no	no	no	no	no	no
pA	NODE_13	95911	95060	-	fig|6666666.93405.peg.1312	CDS	852		putative oxidoreductase protein	- none -	yes	no	yes	no	yes	no	yes	no	no	no	no	no	yes	no
pA	NODE_13	96385	97143	+	fig|6666666.93405.peg.1313	CDS	759		putative oxidoreductase protein	- none -	yes	no	yes	no	yes	no	yes	no	no	no	no	no	no	no
pA	NODE_13	97155	97898	+	fig|6666666.93405.peg.1314	CDS	744		putative oxidoreductase protein	Polyhydroxybutyrate metabolism	yes	no	yes	no	no	no	no	no	no	no	no	no	no	no
pA	NODE_13	98248	99153	+	fig|6666666.93405.peg.1315	CDS	906		putative transcriptional regulator protein, LysR family	CBSS-349102.4.peg.3442	yes	no	yes	no	yes	no	no	no	no	no	no	no	no	no
pA	NODE_13	99453	100955	+	fig|6666666.93405.peg.1316	CDS	1503	pepD	aminoacyl-histidine dipeptidase	Dipeptidases (EC 3.4.13.-), Recycling of Peptidoglycan Amino Acids	no	no	yes	no	no	no	no	no	no	no	no	no	no	no
pA	NODE_13	100965	101432	+	fig|6666666.93405.peg.1317	CDS	468		hypothetical protein	- none -	no	no	yes	no	no	no	no	no	no	no	no	no	no	no
pA	NODE_13	101432	101836	+	fig|6666666.93405.peg.1318	CDS	405		hypothetical protein	- none -	no	no	yes	no	no	no	no	no	no	no	no	no	no	no
pA	NODE_13	101929	102999	+	fig|6666666.93405.peg.1319	CDS	1071		D-ribose-binding protein	Bacterial Chemotaxis	no	no	yes	no	no	no	no	no	no	no	no	no	no	no
pA	NODE_13	103059	104594	+	fig|6666666.93405.peg.1320	CDS	1536		ribose transport ATP-binding protein RbsA Environmental Information Processing	D-ribose utilization	no	no	yes	no	no	no	no	no	no	no	no	no	no	no
pA	NODE_13	104587	105561	+	fig|6666666.93405.peg.1321	CDS	975		hypothetical protein	D-ribose utilization	no	no	yes	no	no	no	no	no	no	no	no	no	no	no
pA	NODE_13	105572	106276	+	fig|6666666.93405.peg.1322	CDS	705		L-ribulose-5-phosphate 4-epimerase	- none -	no	no	yes	no	no	no	no	no	no	no	no	no	no	no
pA	NODE_13	106440	107900	+	fig|6666666.93405.peg.1323	CDS	1461		carbohydrate kinase, FGGY	- none -	no	no	yes	no	no	no	no	no	no	no	no	no	no	no
pA	NODE_13	107944	108861	+	fig|6666666.93405.peg.1324	CDS	918		Glycine cleavage system transcriptional activator GcvA	Glycine cleavage system, LysR-family proteins in Escherichia coli, Orphan regulatory proteins	no	no	no	no	no	no	no	no	no	no	no	no	no	no
pA	NODE_13	109417	109968	+	fig|6666666.93405.peg.1325	CDS	552		transcriptional regulator, GntR family	Proline, 4-hydroxyproline uptake and utilization	yes	yes	no	no	no	no	no	no	no	no	no	no	no	no
pA	NODE_13	110120	110944	+	fig|6666666.93405.peg.1326	CDS	825		putative 6-phosphogluconate dehydrogenase	D-galactarate, D-glucarate and D-glycerate catabolism, D-galactarate, D-glucarate and D-glycerate catabolism - gjo, Glycerate metabolism	yes	yes	yes	no	yes	no	yes	no	no	no	no	no	no	no
pA	NODE_13	111036	111464	+	fig|6666666.93405.peg.1327	CDS	429		4-carboxymuconolactone decarboxylase	Protocatechuate branch of beta-ketoadipate pathway	yes	yes	yes	no	yes	no	yes	no	no	no	no	no	no	no
pA	NODE_13	111544	111927	+	fig|6666666.93405.peg.1328	CDS	384		hypothetical protein	- none -	yes	yes	yes	no	yes	no	yes	no	no	no	no	no	no	no
pA	NODE_13	111924	112820	+	fig|6666666.93405.peg.1329	CDS	897		alpha/beta hydrolase fold-1 catalytic domain-containing protein	Biphenyl Degradation, Central meta-cleavage pathway of aromatic compound degradation	yes	yes	yes	no	yes	no	yes	no	no	no	no	no	no	no
pA	NODE_13	112870	114012	+	fig|6666666.93405.peg.1330	CDS	1143		hypothetical protein	- none -	yes	yes	yes	no	yes	no	yes	no	no	no	no	no	no	no
pA	NODE_13	114103	115656	+	fig|6666666.93405.peg.1331	CDS	1554		ribose ABC transporter, ATP-binding protein	D-ribose utilization	yes	yes	yes	no	yes	no	yes	no	no	no	no	no	no	no
pA	NODE_13	115653	116627	+	fig|6666666.93405.peg.1332	CDS	975		ribose ABC transporter, permease protein	D-ribose utilization	yes	yes	yes	no	yes	no	yes	no	no	no	no	no	no	no
pA	NODE_13	116640	117659	+	fig|6666666.93405.peg.1333	CDS	1020		ribose ABC transporter, permease protein	D-ribose utilization	yes	yes	yes	no	yes	no	yes	no	no	no	no	no	no	no
pA	NODE_13	117683	119170	+	fig|6666666.93405.peg.1334	CDS	1488	gabD	succinate-semialdehyde dehydrogenase	Glycerolipid and Glycerophospholipid Metabolism in Bacteria, Methylglyoxal Metabolism	yes	yes	yes	no	yes	no	yes	no	no	no	no	yes	yes	yes
pA	NODE_13	119628	119768	+	fig|6666666.93405.peg.1335	CDS	141		hypothetical protein	- none -	no	yes	no	no	no	no	no	no	no	no	no	no	no	no
pA	NODE_13	121043	119937	-	fig|6666666.93405.peg.1336	CDS	1107	xylB1	putative aryl-alcohol dehydrogenase	- none -	yes	yes	yes	no	yes	no	yes	no	no	no	no	no	no	no
pA	NODE_13	121132	121314	+	fig|6666666.93405.peg.1337	CDS	183		hypothetical protein	- none -	no	no	no	no	no	no	no	no	no	no	no	no	no	no
pA	NODE_13	121597	122793	+	fig|6666666.93405.peg.1338	CDS	1197	teuB	sugar ABC transporter, substrate-binding protein TeuB	- none -	yes	yes	yes	no	yes	no	yes	no	no	no	no	no	no	no
pA	NODE_13	122855	124375	+	fig|6666666.93405.peg.1339	CDS	1521	teuA	sugar ABC transporter, ATP-binding protein TeuA	D-ribose utilization	yes	yes	yes	no	yes	no	yes	no	no	no	no	no	no	no
pA	NODE_13	124385	125326	+	fig|6666666.93405.peg.1340	CDS	942	teuC1	sugar ABC transporter, permease protein TeuC1	D-ribose utilization	yes	yes	yes	no	yes	no	yes	no	no	no	no	no	no	no
pA	NODE_13	125332	126330	+	fig|6666666.93405.peg.1341	CDS	999	teuC2	sugar ABC transporter, permease protein TeuC2	D-ribose utilization	no	yes	yes	no	yes	no	yes	no	no	no	no	no	no	no
pA	NODE_13	126393	127493	+	fig|6666666.93405.peg.1342	CDS	1101	xylB2	putative aryl-alcohol dehydrogenase	5-FCL-like protein, Butanol Biosynthesis, Glycerolipid and Glycerophospholipid Metabolism in Bacteria	yes	yes	yes	no	yes	no	yes	no	no	no	no	no	no	no
pA	NODE_13	127900	127490	-	fig|6666666.93405.peg.1343	CDS	411		hypothetical protein	- none -	no	no	yes	no	no	no	no	no	no	no	no	no	no	no
pA	NODE_13	127892	129154	+	fig|6666666.93405.peg.1344	CDS	1263		NADH dehydrogenase protein	Respiratory dehydrogenases 1, Riboflavin synthesis cluster	yes	yes	yes	no	yes	no	yes	no	no	no	no	no	no	no
pA	NODE_13	129508	129645	+	fig|6666666.93405.peg.1345	CDS	138		hypothetical protein	- none -	no	no	no	no	no	no	no	no	no	no	no	no	no	no
pA	NODE_13	129840	129974	+	fig|6666666.93405.peg.1346	CDS	135		hypothetical protein	- none -	no	no	no	no	no	no	no	no	no	no	no	no	no	no
pA	NODE_13	130438	130572	+	fig|6666666.93405.peg.1347	CDS	135		hypothetical protein	- none -	no	no	no	no	no	no	no	no	no	no	no	no	no	no
pA	NODE_13	130574	130753	+	fig|6666666.93405.peg.1348	CDS	180		hypothetical protein	- none -	no	no	no	no	no	no	no	no	no	no	no	no	no	no
pA	NODE_13	131537	130746	-	fig|6666666.93405.peg.1349	CDS	792	ribB	3,4-dihydroxy-2-butanone 4-phosphate synthase	Molybdenum cofactor biosynthesis, Riboflavin, FMN and FAD metabolism, Riboflavin, FMN and FAD metabolism, Riboflavin, FMN and FAD metabolism in plants, Riboflavin, FMN and FAD metabolism in plants, Riboflavin synthesis cluster, Riboflavin synthesis cluster, riboflavin to FAD	no	yes	yes	no	no	no	no	no	no	no	no	no	no	no
pA	NODE_13	131846	131553	-	fig|6666666.93405.peg.1350	CDS	294		FMN reductase (EC 1.5.1.29)	Alkanesulfonate assimilation, Alkanesulfonates Utilization	no	no	no	no	no	no	no	no	no	no	no	no	no	no
pA	NODE_13	133092	132079	-	fig|6666666.93405.peg.1351	CDS	1014		putative sugar ABC transporter, permease protein	D-ribose utilization	no	yes	yes	no	no	no	no	no	no	no	no	no	no	no
pA	NODE_13	134073	133105	-	fig|6666666.93405.peg.1352	CDS	969		putative sugar ABC transporter, permease protein	D-ribose utilization	no	yes	yes	no	no	no	no	no	no	no	no	no	no	no
pA	NODE_13	135632	134073	-	fig|6666666.93405.peg.1353	CDS	1560		putative sugar ABC transporter, ATP-binding protein	D-ribose utilization	no	yes	yes	no	no	no	no	no	no	no	no	no	no	no
pA	NODE_13	137750	136539	-	fig|6666666.93405.peg.1354	CDS	1212		putative aminotransferase	CBSS-216591.1.peg.168, Glutamine, Glutamate, Aspartate and Asparagine Biosynthesis, Threonine and Homoserine Biosynthesis	yes	yes	yes	no	yes	no	yes	no	no	no	no	no	no	no
pA	NODE_13	139002	137833	-	fig|6666666.93405.peg.1355	CDS	1170		hypothetical protein	- none -	yes	yes	yes	no	yes	no	yes	no	no	no	no	no	no	no
pA	NODE_13	140255	139131	-	fig|6666666.93405.peg.1356	CDS	1125		putative luciferase-like monooxygenase	Alkanesulfonate assimilation	yes	yes	yes	no	yes	no	yes	no	no	no	no	no	no	no
pA	NODE_13	140730	140311	-	fig|6666666.93405.peg.1357	CDS	420		4-carboxymuconolactone decarboxylase	Protocatechuate branch of beta-ketoadipate pathway	yes	yes	yes	no	yes	no	yes	no	no	no	no	no	no	no
pA	NODE_13	141311	140802	-	fig|6666666.93405.peg.1358	CDS	510		flavin reductase domain-containing protein	Aromatic Amin Catabolism	yes	yes	yes	no	yes	no	yes	no	no	no	no	no	no	no
pA	NODE_13	141441	142208	+	fig|6666666.93405.peg.1359	CDS	768		short-chain dehydrogenase/reductase	CBSS-246196.1.peg.364, Fatty Acid Biosynthesis FASII	yes	yes	yes	no	yes	no	yes	no	no	no	no	no	no	no
pA	NODE_13	143815	142583	-	fig|6666666.93405.peg.1360	CDS	1233		putative hydrolase protein	Histidine Degradation	yes	yes	yes	no	yes	no	yes	no	no	no	no	no	no	no
pA	NODE_13	144604	143924	-	fig|6666666.93405.peg.1361	CDS	681		transcriptional regulator, GntR family	Proline, 4-hydroxyproline uptake and utilization	yes	yes	yes	no	yes	no	yes	no	no	no	no	no	no	no
pA	NODE_13	145343	144765	-	fig|6666666.93405.peg.1362	CDS	579		hypothetical protein	- none -	no	no	no	no	yes	no	yes	no	no	no	no	no	no	no
pA	NODE_13	145410	145604	+	fig|6666666.93405.peg.1363	CDS	195		hypothetical protein	- none -	no	no	no	no	no	no	no	no	no	no	no	no	no	no
pA	NODE_13	146501	145563	-	fig|6666666.93405.peg.1364	CDS	939		putative Zn-dependent alcohol dehydrogenase	5-FCL-like protein, Butanol Biosynthesis, Glycerolipid and Glycerophospholipid Metabolism in Bacteria	yes	yes	yes	no	yes	no	yes	no	no	no	no	no	no	no
pA	NODE_13	146481	146657	+	fig|6666666.93405.peg.1365	CDS	177		hypothetical protein	- none -	no	no	no	no	no	no	no	no	no	no	no	no	no	no
pA	NODE_13	147593	146700	-	fig|6666666.93405.peg.1366	CDS	894		metallo-beta-lactamase superfamily protein	- none -	yes	yes	yes	no	yes	no	yes	no	no	no	no	no	no	no
pA	NODE_13	150050	147678	-	fig|6666666.93405.peg.1367	CDS	2373		methyl-accepting chemotaxis protein	- none -	no	yes	yes	no	no	no	no	no	no	no	no	no	no	no
pA	NODE_13	150363	150485	+	fig|6666666.93405.peg.1368	CDS	123		hypothetical protein	- none -	no	no	no	no	no	no	no	no	no	no	no	no	no	no
pA	NODE_13	150550	153099	+	fig|6666666.93405.peg.1369	CDS	2550		putative beta-glucosidase	Fructooligosaccharides(FOS) and Raffinose Utilization	yes	yes	yes	no	yes	no	yes	no	no	no	no	no	yes	no
pA	NODE_13	153448	153119	-	fig|6666666.93405.peg.1370	CDS	330		hypothetical protein	- none -	no	no	yes	no	no	no	no	no	no	no	no	no	no	no
pA	NODE_13	153564	153451	-	fig|6666666.93405.peg.1371	CDS	114		hypothetical protein	- none -	no	no	no	no	no	no	no	no	no	no	no	no	no	no
pA	NODE_13	153851	153681	-	fig|6666666.93405.peg.1372	CDS	171		hypothetical protein	- none -	yes	no	no	no	no	no	no	no	no	no	no	no	no	no
pA	NODE_13	155135	154137	-	fig|6666666.93405.peg.1373	CDS	999		metallo-beta-lactamase superfamily protein	- none -	no	yes	yes	no	no	no	no	no	no	no	no	no	no	no
pA	NODE_13	155362	155475	+	fig|6666666.93405.peg.1374	CDS	114		hypothetical protein	- none -	no	no	no	no	no	no	no	no	no	no	no	no	no	no
pA	NODE_13	157615	155750	-	fig|6666666.93405.peg.1375	CDS	1866		TRAP dicarboxylate transporter permease subunit DctM	D-gluconate and ketogluconates metabolism	no	yes	yes	no	no	no	no	no	no	no	no	no	no	no
pA	NODE_13	158641	157625	-	fig|6666666.93405.peg.1376	CDS	1017		TRAP dicarboxylate transporter subunit DctP	TRAP Transporter collection	no	yes	yes	no	no	no	no	no	no	no	no	no	no	no
pA	NODE_13	158979	160004	+	fig|6666666.93405.peg.1377	CDS	1026		putative 3-hydroxyisobutyrate dehydrogenase	Polyhydroxybutyrate metabolism	no	yes	yes	no	no	no	no	no	no	no	no	no	no	no
pA	NODE_13	160001	160849	+	fig|6666666.93405.peg.1378	CDS	849		alpha/beta hydrolase fold-1 catalytic domain-containing protein	- none -	no	yes	yes	no	no	no	no	no	no	no	no	no	no	no
pA	NODE_13	161850	160921	-	fig|6666666.93405.peg.1379	CDS	930		transcriptional regulator, LysR family	LysR-family proteins in Escherichia coli	no	yes	yes	no	no	no	no	no	no	no	no	no	no	no
pA	NODE_13	162081	162932	+	fig|6666666.93405.peg.1380	CDS	852		TIM alpha/beta barrel domain-containing protein	- none -	no	yes	yes	no	no	no	no	no	no	no	no	no	no	no
pA	NODE_13	162954	163946	+	fig|6666666.93405.peg.1381	CDS	993	dhaK	putative dihydroxyacetone kinase subunit DhaK	Dihydroxyacetone kinases	no	yes	yes	no	no	no	no	yes	no	no	no	yes	no	no
pA	NODE_13	163957	164598	+	fig|6666666.93405.peg.1382	CDS	642	dhaL	putative dihydroxyacetone kinase subunit DhaL	Dihydroxyacetone kinases	no	yes	yes	no	no	no	no	yes	no	no	no	yes	no	no
pA	NODE_13	165126	164974	-	fig|6666666.93405.peg.1383	CDS	153		hypothetical protein	- none -	no	yes	no	no	no	no	no	no	no	no	no	no	no	no
pA	NODE_13	165253	165429	+	fig|6666666.93405.peg.1384	CDS	177		hypothetical protein	- none -	no	yes	no	no	no	no	no	no	no	no	no	no	no	no
pA	NODE_13	165452	165625	+	fig|6666666.93405.peg.1385	CDS	174		hypothetical protein	- none -	no	no	no	no	no	no	no	no	no	no	no	no	no	no
pA	NODE_13	165841	165593	-	fig|6666666.93405.peg.1386	CDS	249		hypothetical protein	- none -	no	no	no	no	no	no	no	no	no	no	no	no	no	no
pA	NODE_13	166046	166660	+	fig|6666666.93405.peg.1387	CDS	615		hypothetical protein	- none -	no	no	no	no	no	no	no	no	no	no	no	no	no	no
pA	NODE_13	166724	167296	+	fig|6666666.93405.peg.1388	CDS	573		hypothetical protein	- none -	no	no	no	no	no	no	no	no	no	no	no	no	no	no
pA	NODE_13	167415	172535	+	fig|6666666.93405.peg.1389	CDS	5121		hypothetical protein	- none -	no	yes	yes	yes	no	no	no	no	no	no	no	no	no	no
pA	NODE_13	173080	172934	-	fig|6666666.93405.peg.1390	CDS	147		hypothetical protein	- none -	no	no	no	no	no	no	no	no	no	no	no	no	no	no
pA	NODE_13	173084	174868	+	fig|6666666.93405.peg.1391	CDS	1785	parB	putative plasmid partitioning protein	- none -	no	yes	yes	yes	yes	yes	no	no	no	no	yes	no	no	no
pA	NODE_13	174961	175437	+	fig|6666666.93405.peg.1392	CDS	477		hypothetical protein	- none -	no	yes	yes	yes	yes	yes	no	no	no	no	yes	no	no	no
pA	NODE_13	175488	176318	+	fig|6666666.93405.peg.1393	CDS	831		hypothetical protein	- none -	no	yes	yes	no	yes	yes	no	no	no	no	no	no	no	no
pA	NODE_13	176318	176665	+	fig|6666666.93405.peg.1394	CDS	348		hypothetical protein	- none -	no	no	no	yes	yes	yes	no	yes	no	no	yes	no	no	no
pA	NODE_13	176662	177069	+	fig|6666666.93405.peg.1395	CDS	408		hypothetical protein	- none -	no	no	no	no	yes	yes	no	yes	no	no	no	no	no	no
pA	NODE_13	177266	178021	+	fig|6666666.93405.peg.1396	CDS	756		hypothetical protein	- none -	no	yes	no	no	no	no	no	no	no	no	no	no	no	no
pA	NODE_13	178243	178007	-	fig|6666666.93405.peg.1397	CDS	237		hypothetical protein	- none -	no	no	no	no	no	no	no	no	no	no	no	no	no	no
pA	NODE_13	178322	179248	+	fig|6666666.93405.peg.1398	CDS	927		conjugal transfer antirestriction protein	- none -	no	yes	no	no	no	no	no	no	no	no	no	no	no	no
pA	NODE_13	179878	180066	+	fig|6666666.93405.peg.1399	CDS	189		hypothetical protein	- none -	no	no	no	no	no	no	no	no	no	no	no	no	no	no
	NODE_14	27	218	+	fig|6666666.93405.peg.1400	CDS	192		putative transposase	- none -	yes	no	no	no	no	no	no	no	no	no	no	no	no	no
	NODE_14	194	1945	+	fig|6666666.93405.peg.1401	CDS	1752		putative transposase	- none -	no	no	no	no	no	no	no	no	no	no	no	no	no	no
	NODE_14	2159	1926	-	fig|6666666.93405.peg.1402	CDS	234		hypothetical protein	- none -	no	no	no	no	no	no	no	no	no	no	no	no	no	no
	NODE_14	2654	2190	-	fig|6666666.93405.peg.1403	CDS	465		Phage virulence-associated protein	- none -	no	no	no	no	no	no	no	no	no	no	no	no	no	no
	NODE_14	4920	2692	-	fig|6666666.93405.peg.1404	CDS	2229		hypothetical protein	- none -	yes	yes	no	no	no	no	no	no	no	no	no	no	no	no
	NODE_14	5309	4917	-	fig|6666666.93405.peg.1405	CDS	393		hypothetical protein	- none -	yes	no	no	no	no	no	no	no	no	no	no	no	no	no
	NODE_14	5930	5331	-	fig|6666666.93405.peg.1406	CDS	600		hypothetical protein	- none -	yes	yes	no	yes	no	no	no	no	no	no	no	no	no	no
	NODE_14	6546	5947	-	fig|6666666.93405.peg.1407	CDS	600		hypothetical protein	- none -	yes	yes	no	yes	no	no	no	no	no	no	no	no	no	no
	NODE_14	6760	6608	-	fig|6666666.93405.peg.1408	CDS	153		hypothetical protein	- none -	no	no	no	no	no	no	no	no	no	no	no	no	no	no
	NODE_14	10277	6780	-	fig|6666666.93405.peg.1409	CDS	3498		Phage tail length tape-measure protein 1	- none -	yes	no	no	no	no	no	no	no	no	no	no	no	no	no
	NODE_14	10345	10650	+	fig|6666666.93405.peg.1410	CDS	306		hypothetical protein	- none -	yes	no	no	no	no	no	no	no	no	no	no	no	no	no
	NODE_14	10826	10656	-	fig|6666666.93405.peg.1411	CDS	171		hypothetical protein	- none -	yes	no	no	yes	no	no	no	no	no	no	no	no	no	no
	NODE_14	11200	10859	-	fig|6666666.93405.peg.1412	CDS	342		hypothetical protein	- none -	yes	no	no	yes	no	no	no	no	no	no	no	no	no	no
	NODE_14	11658	11224	-	fig|6666666.93405.peg.1413	CDS	435		putative phage major tail protein	- none -	yes	yes	no	yes	no	no	no	no	no	no	no	no	no	no
	NODE_14	11853	11731	-	fig|6666666.93405.peg.1414	CDS	123		hypothetical protein	- none -	no	no	no	no	no	no	no	no	no	no	no	no	no	no
	NODE_14	12644	12144	-	fig|6666666.93405.peg.1415	CDS	501		hypothetical protein	- none -	yes	yes	no	yes	no	no	no	no	no	no	no	no	no	no
	NODE_14	12949	12644	-	fig|6666666.93405.peg.1416	CDS	306		hypothetical protein	- none -	yes	yes	no	yes	no	no	no	no	no	no	no	no	no	no
	NODE_14	13182	12991	-	fig|6666666.93405.peg.1417	CDS	192		hypothetical protein	- none -	no	no	no	no	no	no	no	no	no	no	no	no	no	no
	NODE_14	13555	13184	-	fig|6666666.93405.peg.1418	CDS	372		Forkhead associated (FHA) domain-containing protein	- none -	yes	yes	no	no	no	no	no	no	no	no	no	no	no	no
	NODE_14	13801	13592	-	fig|6666666.93405.peg.1419	CDS	210		hypothetical protein	- none -	no	no	no	no	no	no	no	no	no	no	no	no	no	no
	NODE_14	14479	13817	-	fig|6666666.93405.peg.1420	CDS	663		phage gp6-like head-tail connector protein	- none -	yes	yes	no	no	no	no	no	no	no	no	no	no	no	no
	NODE_14	14646	14476	-	fig|6666666.93405.peg.1421	CDS	171		hypothetical protein	- none -	no	no	no	no	no	no	no	no	no	no	no	no	no	no
	NODE_14	14871	14656	-	fig|6666666.93405.peg.1422	CDS	216		hypothetical protein	- none -	no	no	no	no	no	no	no	no	no	no	no	no	no	no
	NODE_14	16920	15670	-	fig|6666666.93405.peg.1423	CDS	1251		phage major capsid protein, HK97 family	Phage capsid proteins	no	yes	no	no	no	no	no	no	no	no	no	no	no	no
	NODE_14	17222	16995	-	fig|6666666.93405.peg.1424	CDS	228		hypothetical protein	- none -	no	no	no	no	no	no	no	no	no	no	no	no	no	no
	NODE_14	17421	17543	+	fig|6666666.93405.peg.1425	CDS	123		hypothetical protein	- none -	no	no	no	no	no	no	no	no	no	no	no	no	no	no
	NODE_14	18886	17609	-	fig|6666666.93405.peg.1426	CDS	1278		phage portal protein, HK97 family	Phage packaging machinery	yes	yes	no	no	no	no	no	no	no	no	no	no	no	no
	NODE_14	20722	18905	-	fig|6666666.93405.peg.1427	CDS	1818		putative phage terminase, large subunit	Phage packaging machinery	no	yes	no	no	no	no	no	no	no	no	no	no	no	no
	NODE_14	21218	20835	-	fig|6666666.93405.peg.1428	CDS	384		hypothetical protein	- none -	no	yes	no	no	no	no	no	no	no	no	no	no	no	no
	NODE_14	21786	21205	-	fig|6666666.93405.peg.1429	CDS	582		Phage protein	- none -	no	no	no	no	no	no	no	no	no	no	no	no	no	no
	NODE_14	22283	21984	-	fig|6666666.93405.peg.1430	CDS	300		hypothetical protein	- none -	yes	no	no	no	no	no	no	no	no	no	no	no	no	no
	NODE_14	22358	22285	-	fig|6666666.93405.rna.5	rna	74		tRNA-Thr-TGT	- none -
	NODE_14	23457	22696	-	fig|6666666.93405.peg.1431	CDS	762		Phage protein	- none -	no	no	no	no	no	no	no	no	no	no	no	no	no	no
	NODE_14	24180	23653	-	fig|6666666.93405.peg.1432	CDS	528		hypothetical protein	- none -	no	no	no	no	no	no	no	no	no	no	no	no	no	no
	NODE_14	24498	24334	-	fig|6666666.93405.peg.1433	CDS	165		hypothetical protein	- none -	yes	no	no	no	no	no	no	no	no	no	no	no	no	no
	NODE_14	25207	24659	-	fig|6666666.93405.peg.1434	CDS	549		Phage protein	- none -	yes	no	no	no	no	no	no	no	no	no	no	no	no	no
	NODE_14	27826	25490	-	fig|6666666.93405.peg.1435	CDS	2337		prophage Lp4 protein 7	- none -	no	no	no	no	no	no	no	no	no	no	no	no	no	no
	NODE_14	27993	27823	-	fig|6666666.93405.peg.1436	CDS	171		hypothetical protein	- none -	no	no	no	no	no	no	no	no	no	no	no	no	no	no
	NODE_14	28042	28212	+	fig|6666666.93405.peg.1437	CDS	171		hypothetical protein	- none -	no	no	no	no	no	no	no	no	no	no	no	no	no	no
	NODE_14	28637	28419	-	fig|6666666.93405.peg.1438	CDS	219		Phage protein	- none -	yes	no	no	no	no	no	no	no	no	no	no	no	no	no
	NODE_14	28970	29092	+	fig|6666666.93405.peg.1439	CDS	123		hypothetical protein	- none -	no	no	no	no	no	no	no	no	no	no	no	no	no	no
	NODE_14	29571	29110	-	fig|6666666.93405.peg.1440	CDS	462		Adenine-specific DNA methyltransferase	- none -	no	no	no	no	no	no	no	no	no	no	no	no	no	no
	NODE_14	30410	30162	-	fig|6666666.93405.peg.1441	CDS	249		hypothetical protein	- none -	yes	no	no	no	no	no	no	no	no	no	no	no	no	no
	NODE_14	30703	30410	-	fig|6666666.93405.peg.1442	CDS	294		hypothetical protein	- none -	no	no	no	no	no	no	no	no	no	no	no	no	no	no
	NODE_14	31443	30700	-	fig|6666666.93405.peg.1443	CDS	744		Phage protein	- none -	yes	no	no	no	no	no	no	no	no	no	no	no	no	no
	NODE_14	31856	31440	-	fig|6666666.93405.peg.1444	CDS	417		hypothetical protein	- none -	no	no	no	no	no	no	no	no	no	no	no	no	no	no
	NODE_14	32113	31919	-	fig|6666666.93405.peg.1445	CDS	195		Phage protein	- none -	no	no	no	no	no	no	no	no	no	no	no	no	no	no
	NODE_14	34593	32890	-	fig|6666666.93405.peg.1446	CDS	1704		phage-associated DNA helicase	Phage replication	no	no	no	no	no	no	no	no	no	no	no	no	no	no
	NODE_14	35305	34841	-	fig|6666666.93405.peg.1447	CDS	465		hypothetical protein	- none -	yes	no	no	no	no	no	no	no	no	no	no	no	no	no
	NODE_14	36280	35351	-	fig|6666666.93405.peg.1448	CDS	930		prophage associated protein	- none -	yes	no	no	no	no	no	no	no	no	no	no	no	no	no
	NODE_14	36576	36280	-	fig|6666666.93405.peg.1449	CDS	297		hypothetical protein	- none -	yes	no	no	no	no	no	no	no	no	no	no	no	no	no
	NODE_14	37631	36576	-	fig|6666666.93405.peg.1450	CDS	1056		DNA polymerase III beta subunit (EC 2.7.7.7)	Cell Division Subsystem including YidCD, DNA replication cluster 1	yes	no	no	no	no	no	no	no	no	no	no	no	no	no
	NODE_14	38556	37708	-	fig|6666666.93405.peg.1451	CDS	849		hypothetical protein	- none -	no	no	no	no	no	no	no	no	no	no	no	no	no	no
	NODE_14	39205	38615	-	fig|6666666.93405.peg.1452	CDS	591		Phage protein	- none -	yes	no	no	no	no	no	no	no	no	no	no	no	no	no
	NODE_14	39383	39231	-	fig|6666666.93405.peg.1453	CDS	153		hypothetical protein	- none -	yes	no	no	no	no	no	no	no	no	no	no	no	no	no
	NODE_14	39577	39383	-	fig|6666666.93405.peg.1454	CDS	195		hypothetical protein	- none -	yes	no	no	no	no	no	no	no	no	no	no	no	no	no
	NODE_14	40380	39574	-	fig|6666666.93405.peg.1455	CDS	807		Phage protein	- none -	yes	no	no	no	no	no	no	no	no	no	no	no	no	no
	NODE_14	40509	40393	-	fig|6666666.93405.peg.1456	CDS	117		hypothetical protein	- none -	no	no	no	no	no	no	no	no	no	no	no	no	no	no
	NODE_14	40711	40490	-	fig|6666666.93405.peg.1457	CDS	222		hypothetical protein	- none -	no	no	no	no	no	no	no	no	no	no	no	no	no	no
	NODE_14	41001	40756	-	fig|6666666.93405.peg.1458	CDS	246		Phage protein	- none -	no	no	no	no	no	no	no	no	no	no	no	no	no	no
	NODE_14	42173	41079	-	fig|6666666.93405.peg.1459	CDS	1095		Phage protein	- none -	no	no	no	no	no	no	no	no	no	no	no	no	no	no
	NODE_14	42502	42188	-	fig|6666666.93405.peg.1460	CDS	315		Phage protein	- none -	yes	no	no	no	no	no	no	no	no	no	no	no	no	no
	NODE_14	42810	42499	-	fig|6666666.93405.peg.1461	CDS	312		hypothetical protein	- none -	yes	no	no	no	no	no	no	no	no	no	no	no	no	no
	NODE_14	43075	42845	-	fig|6666666.93405.peg.1462	CDS	231		hypothetical protein	- none -	no	no	no	no	no	no	no	no	no	no	no	no	no	no
	NODE_14	43197	43793	+	fig|6666666.93405.peg.1463	CDS	597		Phage repressor protein CII	- none -	yes	no	no	no	no	no	no	no	no	no	no	no	no	no
	NODE_14	44498	44004	-	fig|6666666.93405.peg.1464	CDS	495		hypothetical protein	- none -	yes	no	no	no	no	no	no	no	no	no	no	no	no	no
	NODE_14	45421	44921	-	fig|6666666.93405.peg.1465	CDS	501		hypothetical protein	- none -	no	no	no	no	no	no	no	no	no	no	no	no	no	no
	NODE_14	46101	45418	-	fig|6666666.93405.peg.1466	CDS	684		hypothetical protein	- none -	no	no	no	no	no	no	no	no	no	no	no	no	no	no
	NODE_14	46521	47252	+	fig|6666666.93405.peg.1467	CDS	732		Repressor protein C	- none -	no	no	no	no	no	no	no	no	no	no	no	no	no	no
	NODE_14	47364	47558	+	fig|6666666.93405.peg.1468	CDS	195		hypothetical protein	- none -	no	no	no	no	no	no	no	no	no	no	no	no	no	no
	NODE_14	47558	47908	+	fig|6666666.93405.peg.1469	CDS	351		hypothetical protein	- none -	no	no	no	no	no	no	no	no	no	no	no	no	no	no
	NODE_14	48097	48333	+	fig|6666666.93405.peg.1470	CDS	237		hypothetical protein	- none -	yes	no	no	no	no	no	no	no	no	no	no	no	no	no
	NODE_14	48420	48533	+	fig|6666666.93405.peg.1471	CDS	114		hypothetical protein	- none -	no	no	no	no	no	no	no	no	no	no	no	no	no	no
	NODE_14	48524	48763	+	fig|6666666.93405.peg.1472	CDS	240		hypothetical protein	- none -	no	no	no	no	no	no	no	no	no	no	no	no	no	no
	NODE_14	48760	49833	+	fig|6666666.93405.peg.1473	CDS	1074		Phage related integrase	- none -	no	no	no	no	no	no	no	no	no	no	no	no	no	no
	NODE_14	49969	49894	-	fig|6666666.93405.rna.6	rna	76		tRNA-Phe-GAA	tRNAs
	NODE_14	50362	50153	-	fig|6666666.93405.peg.1474	CDS	210		hypothetical protein	- none -	yes	yes	yes	yes	yes	yes	yes	yes	yes	yes	no	yes	yes	yes
	NODE_14	50988	50368	-	fig|6666666.93405.peg.1475	CDS	621	maf	septum formation protein Maf	Bacterial Cell Division, Bacterial Cytoskeleton	yes	yes	yes	yes	yes	yes	yes	yes	yes	yes	yes	yes	yes	yes
	NODE_14	51264	51046	-	fig|6666666.93405.peg.1476	CDS	219	infA	translation initiation factor IF-1	Translation initiation factors bacterial	yes	yes	yes	yes	yes	yes	yes	yes	yes	yes	no	yes	yes	yes
	NODE_14	51874	51407	-	fig|6666666.93405.peg.1477	CDS	468		protein tyrosine phosphatase	Anaerobic respiratory reductases, Arsenic resistance, Transcription repair cluster	yes	yes	yes	yes	yes	yes	yes	yes	yes	yes	yes	yes	yes	yes
	NODE_14	52353	51880	-	fig|6666666.93405.peg.1478	CDS	474		hypothetical protein	- none -	yes	yes	no	yes	yes	yes	yes	yes	yes	yes	yes	yes	yes	yes
	NODE_14	53655	52357	-	fig|6666666.93405.peg.1479	CDS	1299	hisD	histidinol dehydrogenase	Histidine Biosynthesis	yes	yes	no	yes	yes	yes	yes	yes	yes	yes	yes	yes	yes	yes
	NODE_14	54157	53717	-	fig|6666666.93405.peg.1480	CDS	441		hypothetical protein	- none -	yes	yes	yes	yes	yes	yes	yes	yes	yes	yes	yes	yes	yes	yes
	NODE_14	54276	54154	-	fig|6666666.93405.peg.1481	CDS	123		hypothetical protein	- none -	no	no	no	no	no	no	no	no	no	no	no	no	no	no
	NODE_14	55581	54289	-	fig|6666666.93405.peg.1482	CDS	1293	murA	UDP-N-acetylglucosamine 1-carboxyvinyltransferase	Peptidoglycan Biosynthesis, UDP-N-acetylmuramate from Fructose-6-phosphate Biosynthesis	yes	yes	yes	yes	yes	yes	yes	yes	yes	yes	yes	yes	yes	yes
	NODE_14	55953	55720	-	fig|6666666.93405.peg.1483	CDS	234		hypothetical protein	- none -	yes	no	yes	yes	no	no	no	no	no	no	no	no	no	no
	NODE_14	56147	56221	+	fig|6666666.93405.rna.7	rna	75		tRNA-Thr-GGT	- none -
	NODE_14	56328	56200	-	fig|6666666.93405.peg.1484	CDS	129		hypothetical protein	- none -	no	no	no	no	no	no	no	no	no	no	no	no	no	no
	NODE_14	57913	57566	-	fig|6666666.93405.peg.1485	CDS	348		hypothetical protein	- none -	yes	yes	yes	no	no	no	yes	no	no	no	no	no	no	no
	NODE_14	57979	58098	+	fig|6666666.93405.peg.1486	CDS	120		hypothetical protein	- none -	yes	no	no	no	no	no	no	no	no	no	no	no	no	no
	NODE_14	58159	59355	+	fig|6666666.93405.peg.1487	CDS	1197		hypothetical protein	- none -	yes	yes	yes	no	no	no	no	no	no	no	no	no	no	no
	NODE_14	59352	60368	+	fig|6666666.93405.peg.1488	CDS	1017		4-hydroxythreonine-4-phosphate dehydrogenase	ECSIG4-SIG7, Pyridoxin (Vitamin B6) Biosynthesis	yes	yes	yes	no	no	no	no	no	no	no	no	no	no	no
	NODE_14	60752	61561	+	fig|6666666.93405.peg.1489	CDS	810		serine/threonine protein phosphatase I	- none -	yes	yes	yes	yes	no	no	no	no	no	no	no	no	no	no
	NODE_14	64767	61618	-	fig|6666666.93405.peg.1490	CDS	3150		resistance nodulation cell division (RND) drug efflux pump, inner membrane component	Multidrug Resistance Efflux Pumps	yes	yes	yes	yes	yes	yes	yes	yes	yes	yes	yes	yes	yes	yes
	NODE_14	65939	64788	-	fig|6666666.93405.peg.1491	CDS	1152		resistance nodulation cell division (RND) drug efflux pump, MFP component	- none -	yes	yes	yes	yes	yes	yes	yes	yes	yes	yes	yes	yes	yes	yes
	NODE_14	66623	66015	-	fig|6666666.93405.peg.1492	CDS	609		transcriptional regulator, TetR family	- none -	yes	yes	yes	yes	yes	yes	yes	yes	yes	yes	yes	yes	yes	yes
	NODE_14	67234	66755	-	fig|6666666.93405.peg.1493	CDS	480		hypothetical protein	- none -	yes	yes	yes	yes	no	no	no	no	no	no	no	no	no	no
	NODE_14	68055	67483	-	fig|6666666.93405.peg.1494	CDS	573		transcriptional regulator, TetR family protein	- none -	yes	yes	yes	yes	no	no	no	yes	no	no	yes	no	no	no
	NODE_14	68208	68558	+	fig|6666666.93405.peg.1495	CDS	351		hypothetical protein	- none -	yes	yes	yes	no	no	no	no	no	no	no	no	no	no	no
	NODE_14	68735	69313	+	fig|6666666.93405.peg.1496	CDS	579		flavodoxin/nitric oxide synthase	- none -	yes	no	yes	yes	no	no	no	no	no	no	yes	no	no	no
	NODE_14	69875	69444	-	fig|6666666.93405.peg.1497	CDS	432	osmC	osmotically-inducible peroxiredoxin OsmC	- none -	yes	yes	yes	yes	yes	yes	yes	yes	yes	yes	no	no	no	no
	NODE_14	71051	70086	-	fig|6666666.93405.peg.1498	CDS	966		putative transmembrane component of ABC transporter	- none -	yes	no	no	no	yes	yes	yes	yes	no	no	no	yes	no	no
	NODE_14	72687	71182	-	fig|6666666.93405.peg.1499	CDS	1506		putative ATP-binding component of ABC transporter	D-ribose utilization	yes	no	no	no	yes	yes	yes	yes	no	no	no	yes	no	no
	NODE_14	73740	72757	-	fig|6666666.93405.peg.1500	CDS	984		putative solute-binding component of ABC transporter	- none -	yes	no	no	no	yes	yes	yes	yes	no	no	no	yes	no	no
	NODE_14	73962	74729	+	fig|6666666.93405.peg.1501	CDS	768		transcriptional regulator, GntR family	- none -	yes	yes	no	yes	yes	yes	yes	yes	no	no	no	yes	no	no
	NODE_14	74792	75940	+	fig|6666666.93405.peg.1502	CDS	1149	dgoA	galactonate dehydratase protein	D-gluconate and ketogluconates metabolism, Entner-Doudoroff Pathway	yes	yes	yes	yes	yes	yes	yes	yes	yes	no	no	yes	no	no
	NODE_14	77747	76092	-	fig|6666666.93405.peg.1503	CDS	1656		glucose-methanol-choline oxidoreductase	Choline and Betaine Uptake and Betaine Biosynthesis, Choline uptake and conversion to betaine clusters	yes	no	yes	no	yes	yes	yes	yes	yes	yes	no	yes	yes	yes
	NODE_14	78711	77941	-	fig|6666666.93405.peg.1504	CDS	771		Short-chain dehydrogenase/reductase	CBSS-246196.1.peg.364, Fatty Acid Biosynthesis FASII	yes	no	no	no	no	no	no	no	yes	yes	no	yes	yes	yes
	NODE_14	80213	78708	-	fig|6666666.93405.peg.1505	CDS	1506		dehydrogenase protein	Respiratory dehydrogenases 1	yes	no	yes	no	yes	yes	yes	yes	yes	yes	no	yes	yes	yes
	NODE_14	81340	80222	-	fig|6666666.93405.peg.1506	CDS	1119		Putrescine transport ATP-binding protein PotG	GABA and putrescine metabolism from cluters, Polyamine Metabolism	yes	no	yes	no	yes	yes	yes	yes	yes	yes	no	yes	yes	yes
	NODE_14	82226	81345	-	fig|6666666.93405.peg.1507	CDS	882		putative transmembrane component of ABC transporter	Chitin and N-acetylglucosamine utilization	yes	no	no	no	yes	yes	yes	yes	yes	yes	no	yes	yes	yes
	NODE_14	83086	82223	-	fig|6666666.93405.peg.1508	CDS	864		putative transmembrane component of ABC transporter	- none -	yes	no	no	no	yes	yes	yes	yes	yes	yes	no	yes	yes	yes
	NODE_14	84594	83359	-	fig|6666666.93405.peg.1509	CDS	1236		extracellular solute-binding protein family 1 protein	Glycerol and Glycerol-3-phosphate Uptake and Utilization	yes	no	yes	no	yes	yes	yes	yes	no	no	no	yes	no	no
	NODE_14	86310	84802	-	fig|6666666.93405.peg.1510	CDS	1509		Putative aldehyde dehydrogenase	Glycerolipid and Glycerophospholipid Metabolism in Bacteria, Methylglyoxal Metabolism, Methylglyoxal Metabolism, Pyruvate metabolism II: acetyl-CoA, acetogenesis from pyruvate	yes	no	yes	no	yes	yes	yes	yes	yes	yes	no	yes	yes	yes
	NODE_14	87083	86310	-	fig|6666666.93405.peg.1511	CDS	774		putative enoyl-CoA hydratase	Acetyl-CoA fermentation to Butyrate, Polyhydroxybutyrate metabolism	yes	no	no	no	yes	yes	yes	yes	yes	yes	no	yes	yes	yes
	NODE_14	88689	87076	-	fig|6666666.93405.peg.1512	CDS	1614		putative CoA-transferase	Acetyl-CoA fermentation to Butyrate, Acetyl-CoA fermentation to Butyrate	yes	no	no	no	yes	yes	yes	yes	yes	yes	no	yes	yes	yes
	NODE_14	89708	88698	-	fig|6666666.93405.peg.1513	CDS	1011	afr	1,5-anhydro-D-fructose reductase	CBSS-479435.4.peg.2736	yes	no	no	no	no	no	no	no	yes	yes	no	yes	yes	yes
	NODE_14	90748	89705	-	fig|6666666.93405.peg.1514	CDS	1044		Transcriptional regulator, LacI family	- none -	yes	no	yes	no	yes	yes	yes	yes	yes	yes	no	yes	yes	yes
	NODE_14	92307	91045	-	fig|6666666.93405.peg.1515	CDS	1263		ABC transporter, amino acid-binding protein substrate-binding protein	ABC transporter branched-chain amino acid (TC 3.A.1.4.1)	yes	no	yes	no	no	no	no	no	yes	no	no	no	no	no
	NODE_14	92788	92342	-	fig|6666666.93405.peg.1516	CDS	447		hypothetical protein	- none -	yes	no	no	no	no	no	no	no	no	no	no	no	no	no
	NODE_14	93840	92785	-	fig|6666666.93405.peg.1517	CDS	1056		hypothetical protein	- none -	yes	no	yes	no	no	no	no	no	yes	no	no	no	no	no
	NODE_14	94194	93841	-	fig|6666666.93405.peg.1518	CDS	354		hypothetical protein	- none -	yes	no	yes	no	no	no	no	no	yes	no	no	no	no	no
	NODE_14	94687	94196	-	fig|6666666.93405.peg.1519	CDS	492		hypothetical protein	- none -	yes	no	no	no	no	no	no	no	yes	no	no	no	no	no
	NODE_14	95421	94684	-	fig|6666666.93405.peg.1520	CDS	738		Transcriptional regulator, GntR family	- none -	yes	no	no	no	no	no	no	no	yes	no	no	no	no	no
	NODE_14	95606	96340	+	fig|6666666.93405.peg.1521	CDS	735		ABC transporter, ATP-binding protein	ABC transporter branched-chain amino acid (TC 3.A.1.4.1)	yes	no	yes	no	no	no	no	no	yes	no	no	no	no	no
	NODE_14	96337	97086	+	fig|6666666.93405.peg.1522	CDS	750	livF	putative branched-chain amino acid transport ATP-binding protein	ABC transporter branched-chain amino acid (TC 3.A.1.4.1)	yes	no	yes	no	no	no	no	no	yes	no	no	no	no	no
	NODE_14	97083	97991	+	fig|6666666.93405.peg.1523	CDS	909	livH	High-affinity branched-chain amino acid transport system permease protein	ABC transporter branched-chain amino acid (TC 3.A.1.4.1)	yes	no	yes	no	no	no	no	no	yes	no	no	no	no	no
	NODE_14	97988	98974	+	fig|6666666.93405.peg.1524	CDS	987	livM	high-affinity branched-chain amino acid transport system permease	ABC transporter branched-chain amino acid (TC 3.A.1.4.1)	yes	no	yes	no	no	no	no	no	yes	no	no	no	no	no
	NODE_14	99148	100479	+	fig|6666666.93405.peg.1525	CDS	1332		putative oxidoreductase	- none -	yes	no	no	no	no	no	no	no	yes	no	no	no	no	no
	NODE_14	101289	100573	-	fig|6666666.93405.peg.1526	CDS	717		integral membrane protein	- none -	yes	yes	yes	yes	yes	yes	yes	yes	yes	yes	no	no	no	no
	NODE_14	102080	101313	-	fig|6666666.93405.peg.1527	CDS	768		hypothetical protein	- none -	yes	yes	yes	yes	yes	yes	yes	yes	yes	yes	no	no	no	no
	NODE_14	102606	102067	-	fig|6666666.93405.peg.1528	CDS	540	ecfR	RNA polymerase sigma factor	CBSS-316057.3.peg.1308, Flagellar motility, Flagellum, Transcription initiation, bacterial sigma factors	yes	yes	yes	yes	yes	yes	yes	yes	yes	yes	no	no	no	no
	NODE_14	103593	102670	-	fig|6666666.93405.peg.1529	CDS	924		hypothetical protein	- none -	yes	yes	yes	yes	no	no	no	no	no	no	no	no	no	no
	NODE_14	103747	104214	+	fig|6666666.93405.peg.1530	CDS	468		hydrolase, NUDIX family	Nudix proteins (nucleoside triphosphate hydrolases)	yes	no	yes	no	no	no	no	no	no	no	no	no	no	no
	NODE_14	104918	104166	-	fig|6666666.93405.peg.1531	CDS	753	msrA	peptide-methionine sulfoxide reductase A	Peptide methionine sulfoxide reductase, Putative sugar ABC transporter (ytf cluster)	yes	yes	yes	yes	yes	yes	yes	yes	yes	yes	no	no	no	no
	NODE_14	105120	105902	+	fig|6666666.93405.peg.1532	CDS	783		putative short-chain dehydrogenase/reductase	CBSS-246196.1.peg.364, Fatty Acid Biosynthesis FASII	yes	no	no	no	yes	yes	yes	yes	yes	yes	yes	yes	yes	yes
	NODE_14	106128	105919	-	fig|6666666.93405.peg.1533	CDS	210		SlyX superfamily	- none -	yes	yes	yes	yes	no	yes	no	yes	yes	yes	yes	yes	yes	yes
	NODE_14	106365	107201	+	fig|6666666.93405.peg.1534	CDS	837		putative metallophosphoesterase	cAMP signaling in bacteria	yes	yes	yes	yes	no	no	yes	yes	no	no	no	no	no	no
	NODE_14	107198	108361	+	fig|6666666.93405.peg.1535	CDS	1164		putative sugar ABC transporter, ATP-binding protein	Glycerol and Glycerol-3-phosphate Uptake and Utilization	yes	yes	yes	yes	no	no	yes	yes	no	no	no	no	no	no
	NODE_14	108354	109277	+	fig|6666666.93405.peg.1536	CDS	924		putative sugar ABC transporter, permease protein	Glycerol and Glycerol-3-phosphate Uptake and Utilization	yes	yes	yes	yes	no	no	yes	yes	no	no	no	no	no	no
	NODE_14	109274	110110	+	fig|6666666.93405.peg.1537	CDS	837		putative sugar ABC transporter, permease protein	- none -	yes	yes	yes	yes	no	no	yes	yes	no	no	no	no	no	no
	NODE_14	110143	111408	+	fig|6666666.93405.peg.1538	CDS	1266		putative sugar ABC transporter, substrate-binding protein	Glycerol and Glycerol-3-phosphate Uptake and Utilization	yes	yes	yes	yes	no	no	no	yes	no	no	no	no	no	no
	NODE_14	112462	111479	-	fig|6666666.93405.peg.1539	CDS	984		hypothetical protein	- none -	yes	yes	yes	yes	no	no	yes	yes	no	no	no	no	no	no
	NODE_14	113479	112577	-	fig|6666666.93405.peg.1540	CDS	903		transcriptional regulator, LysR family	- none -	yes	yes	yes	yes	yes	yes	yes	yes	yes	yes	no	no	no	no
	NODE_14	113617	114789	+	fig|6666666.93405.peg.1541	CDS	1173		secretion protein HlyD	- none -	yes	yes	yes	yes	yes	yes	yes	yes	yes	yes	no	no	no	no
	NODE_14	114900	116516	+	fig|6666666.93405.peg.1542	CDS	1617		putative major facilitator superfamily (MFS) drug efflux transporter	- none -	yes	yes	no	yes	yes	yes	yes	yes	yes	yes	no	no	no	no
	NODE_14	116614	117858	+	fig|6666666.93405.peg.1543	CDS	1245	cyaA	adenylate/guanylate cyclase	cAMP signaling in bacteria	yes	yes	yes	yes	yes	yes	yes	yes	yes	yes	no	no	no	no
	NODE_14	118075	118980	+	fig|6666666.93405.peg.1544	CDS	906		Transcriptional regulator, AraC family	- none -	yes	no	no	yes	no	no	no	no	no	no	no	no	no	no
	NODE_14	120646	119060	-	fig|6666666.93405.peg.1545	CDS	1587		NADP-dependent fatty aldehyde dehydrogenase	Proline, 4-hydroxyproline uptake and utilization, Xylose utilization	yes	yes	yes	yes	no	no	no	no	no	no	no	no	no	no
	NODE_14	121582	120806	-	fig|6666666.93405.peg.1546	CDS	777		putative short-chain dehydrogenase/oxidoreductase	- none -	yes	no	no	no	yes	yes	yes	yes	yes	no	no	yes	no	no
	NODE_14	122606	121713	-	fig|6666666.93405.peg.1547	CDS	894		aldose epimerase family protein	- none -	yes	no	no	no	no	no	no	no	no	no	no	no	no	no
	NODE_14	122755	123519	+	fig|6666666.93405.peg.1548	CDS	765		Transcriptional regulator, GntR family	- none -	yes	no	no	no	no	no	no	no	yes	no	no	no	no	no
	NODE_14	123591	125105	+	fig|6666666.93405.peg.1549	CDS	1515	mscS	small-conductance mechanosensitive channel	- none -	yes	yes	yes	yes	no	no	no	yes	no	yes	no	no	no	no
	NODE_14	126631	125102	-	fig|6666666.93405.peg.1550	CDS	1530		peptidase S10 serine carboxypeptidase	- none -	yes	yes	yes	yes	yes	yes	yes	yes	yes	yes	no	no	no	no
	NODE_14	126843	127574	+	fig|6666666.93405.peg.1551	CDS	732		dienelactone hydrolase protein	- none -	yes	no	yes	yes	no	no	no	no	no	no	no	no	no	no
	NODE_14	128289	127606	-	fig|6666666.93405.peg.1552	CDS	684		isochorismate family protein	NAD and NADP cofactor biosynthesis global	yes	yes	yes	yes	no	no	no	no	no	no	no	no	no	no
	NODE_14	129515	128475	-	fig|6666666.93405.peg.1553	CDS	1041		hypothetical protein	- none -	yes	no	no	no	no	no	no	no	yes	yes	no	no	no	no
	NODE_14	130483	131613	+	fig|6666666.93405.peg.1554	CDS	1131		putative cation/proton antiporter	- none -	yes	no	no	no	yes	yes	yes	yes	yes	yes	no	no	no	no
	NODE_14	131646	132203	+	fig|6666666.93405.peg.1555	CDS	558		putative transmembrane protein	- none -	yes	no	no	no	yes	yes	yes	yes	yes	yes	no	no	no	no
	NODE_14	132412	133635	+	fig|6666666.93405.peg.1556	CDS	1224		putative HlyD family transmembrane efflux protein	Multidrug Resistance Efflux Pumps	yes	no	no	no	no	no	yes	yes	yes	yes	no	no	no	no
	NODE_14	133675	136833	+	fig|6666666.93405.peg.1557	CDS	3159		putative Acr/RND family efflux transmembrane transporter	Multidrug Resistance Efflux Pumps	yes	no	no	no	no	no	yes	yes	yes	yes	no	no	no	no
	NODE_14	137869	137135	-	fig|6666666.93405.peg.1558	CDS	735		hypothetical protein	- none -	yes	no	no	no	no	no	yes	yes	no	no	no	no	no	no
	NODE_14	137875	138069	+	fig|6666666.93405.peg.1559	CDS	195		hypothetical protein	- none -	no	no	no	no	no	no	no	no	no	no	no	no	no	no
	NODE_14	139259	138435	-	fig|6666666.93405.peg.1560	CDS	825		hypothetical protein	- none -	no	no	no	yes	no	no	no	no	no	no	no	no	no	no
	NODE_14	139397	139266	-	fig|6666666.93405.peg.1561	CDS	132		hypothetical protein	- none -	no	no	no	no	no	no	no	no	no	no	no	no	no	no
	NODE_14	139787	139972	+	fig|6666666.93405.peg.1562	CDS	186		hypothetical protein	- none -	no	no	no	no	no	no	no	no	no	no	no	no	no	no
	NODE_14	140640	140849	+	fig|6666666.93405.peg.1563	CDS	210	cspC	cold-shock protein CspC	Cold shock, CspA family of proteins	yes	yes	no	no	yes	yes	yes	yes	yes	yes	yes	yes	yes	yes
	NODE_14	140959	141249	+	fig|6666666.93405.peg.1564	CDS	291		Cold shock protein	- none -	no	no	no	no	no	no	no	no	no	no	no	no	no	no
	NODE_14	141276	141512	+	fig|6666666.93405.peg.1565	CDS	237	rpsU	30S ribosomal protein S21 A	Macromolecular synthesis operon, Ribosome SSU bacterial	yes	no	no	no	yes	yes	yes	yes	yes	yes	yes	yes	yes	yes
	NODE_14	141496	141633	+	fig|6666666.93405.peg.1566	CDS	138		hypothetical protein	- none -	yes	no	no	no	no	no	no	no	no	no	no	no	no	no
	NODE_14	142216	142356	+	fig|6666666.93405.peg.1567	CDS	141		hypothetical protein	- none -	yes	no	no	no	no	no	no	no	no	no	no	no	no	no
	NODE_14	142629	142402	-	fig|6666666.93405.peg.1568	CDS	228		hypothetical protein	- none -	yes	no	no	no	no	no	no	no	no	no	no	no	no	no
	NODE_14	142648	142911	+	fig|6666666.93405.peg.1569	CDS	264		hypothetical protein	- none -	yes	no	no	no	no	no	no	no	no	no	no	no	no	no
	NODE_14	143208	143092	-	fig|6666666.93405.peg.1570	CDS	117		hypothetical protein	- none -	no	no	no	no	no	no	no	no	no	no	no	no	no	no
	NODE_14	143214	143354	+	fig|6666666.93405.peg.1571	CDS	141		hypothetical protein	- none -	yes	no	no	no	no	no	no	no	no	no	no	no	no	no
	NODE_14	143590	143835	+	fig|6666666.93405.peg.1572	CDS	246		hypothetical protein	- none -	yes	no	no	no	no	no	no	no	no	no	no	no	no	no
	NODE_14	144486	144325	-	fig|6666666.93405.peg.1573	CDS	162		hypothetical protein	- none -	yes	no	no	no	no	no	no	no	no	no	no	no	no	no
	NODE_14	145317	145198	-	fig|6666666.93405.peg.1574	CDS	120		hypothetical protein	- none -	yes	no	no	no	no	no	no	no	no	no	no	no	no	no
	NODE_14	145330	145443	+	fig|6666666.93405.peg.1575	CDS	114		hypothetical protein	- none -	no	no	no	no	no	no	no	no	no	no	no	no	no	no
	NODE_14	145679	145894	+	fig|6666666.93405.peg.1576	CDS	216		hypothetical protein	- none -	yes	no	no	no	no	no	no	no	no	no	no	no	no	no
	NODE_14	146148	145951	-	fig|6666666.93405.peg.1577	CDS	198		hypothetical protein	- none -	no	no	no	no	no	no	no	no	no	no	no	no	no	no
	NODE_14	146746	147132	+	fig|6666666.93405.peg.1578	CDS	387		putative IS66 family transposase, OrfA	- none -	yes	yes	no	yes	yes	no	no	yes	no	yes	no	no	no	no
	NODE_14	147129	147482	+	fig|6666666.93405.peg.1579	CDS	354		putative IS66 family transposase, OrfB	- none -	yes	yes	no	yes	yes	no	no	yes	no	no	no	no	no	no
	NODE_14	147551	149398	+	fig|6666666.93405.peg.1580	CDS	1848		putative transposase	- none -	yes	no	no	no	no	no	no	no	no	no	no	no	no	no
	NODE_14	149897	149769	-	fig|6666666.93405.peg.1581	CDS	129		hypothetical protein	- none -	no	no	no	no	no	no	no	no	no	no	no	no	no	no
	NODE_14	149868	150740	+	fig|6666666.93405.peg.1582	CDS	873		hypothetical protein	- none -	yes	no	no	no	no	no	no	no	no	yes	no	no	no	no
	NODE_14	150744	151748	+	fig|6666666.93405.peg.1583	CDS	1005		hypothetical protein	- none -	yes	no	no	no	no	no	no	no	no	yes	no	no	yes	yes
	NODE_14	151873	153801	+	fig|6666666.93405.peg.1584	CDS	1929		hypothetical protein	- none -	yes	no	no	no	no	no	no	no	no	yes	no	no	yes	yes
	NODE_14	154279	154127	-	fig|6666666.93405.peg.1585	CDS	153		hypothetical protein	- none -	yes	no	no	no	no	no	no	no	no	no	no	no	no	no
	NODE_14	154359	155549	+	fig|6666666.93405.peg.1586	CDS	1191		hypothetical protein	- none -	yes	no	no	no	no	no	no	no	no	yes	no	no	no	no
	NODE_14	155726	155586	-	fig|6666666.93405.peg.1587	CDS	141		hypothetical protein	- none -	no	no	no	no	no	no	no	no	no	no	no	no	no	no
	NODE_14	155848	156195	+	fig|6666666.93405.peg.1588	CDS	348		hypothetical protein	- none -	yes	no	no	no	no	no	no	no	no	yes	no	no	yes	no
	NODE_14	156544	156678	+	fig|6666666.93405.peg.1589	CDS	135		hypothetical protein	- none -	no	no	no	no	no	no	no	no	no	no	no	no	no	no
	NODE_14	156978	156703	-	fig|6666666.93405.peg.1590	CDS	276		hypothetical protein	- none -	yes	no	no	no	no	no	no	no	no	no	no	yes	no	yes
	NODE_14	157301	156981	-	fig|6666666.93405.peg.1591	CDS	321		hypothetical protein	- none -	yes	no	no	no	no	no	no	no	no	no	no	no	no	no
	NODE_14	157884	157621	-	fig|6666666.93405.peg.1592	CDS	264		hypothetical protein	- none -	yes	no	no	yes	yes	no	no	yes	no	no	no	no	no	no
	NODE_14	158396	158713	+	fig|6666666.93405.peg.1593	CDS	318	groS	putative 10 kda chaperonin 5 (GroES protein 5)	GroEL GroES	yes	no	no	yes	yes	no	no	yes	no	no	no	yes	no	no
	NODE_14	158762	160390	+	fig|6666666.93405.peg.1594	CDS	1629	groL	putative 60 kda chaperonin 5 (GroEL protein 5)	GroEL GroES	yes	no	no	yes	yes	no	no	yes	no	no	no	yes	no	no
	NODE_14	160772	160656	-	fig|6666666.93405.peg.1595	CDS	117		hypothetical protein	- none -	no	no	no	no	no	no	no	no	no	no	no	no	no	no
	NODE_14	160740	161174	+	fig|6666666.93405.peg.1596	CDS	435		putative transposase	- none -	yes	no	no	no	no	no	no	no	no	no	no	no	no	no
	NODE_14	161481	161738	+	fig|6666666.93405.peg.1597	CDS	258		putative transposase	- none -	yes	no	no	no	no	no	no	no	no	no	no	no	no	no
	NODE_14	161802	161981	+	fig|6666666.93405.peg.1598	CDS	180		hypothetical protein	- none -	yes	no	no	no	no	no	no	no	no	no	no	no	no	no
	NODE_14	162150	162650	+	fig|6666666.93405.peg.1599	CDS	501		hypothetical protein	- none -	no	no	no	no	no	no	no	no	no	no	no	no	no	no
	NODE_14	163149	163262	+	fig|6666666.93405.peg.1600	CDS	114		Beta-carotene ketolase (EC 1.14.-.-)	- none -	yes	no	no	no	no	no	no	no	no	no	no	no	no	no
	NODE_14	164499	163708	-	fig|6666666.93405.peg.1601	CDS	792		hypothetical protein	- none -	yes	no	no	no	no	no	no	no	no	no	no	no	no	no
	NODE_14	165339	164527	-	fig|6666666.93405.peg.1602	CDS	813		hypothetical protein	- none -	yes	no	no	no	yes	yes	yes	yes	no	no	no	no	no	no
	NODE_14	165403	165783	+	fig|6666666.93405.peg.1603	CDS	381		hypothetical protein	- none -	yes	no	no	no	no	no	no	no	no	no	no	no	no	no
	NODE_14	166141	166004	-	fig|6666666.93405.peg.1604	CDS	138		hypothetical protein	- none -	yes	no	no	no	no	no	no	no	no	no	no	no	no	no
	NODE_14	166698	166456	-	fig|6666666.93405.peg.1605	CDS	243		hypothetical protein	- none -	yes	no	no	no	no	no	no	no	no	no	no	no	no	no
	NODE_14	167203	166997	-	fig|6666666.93405.peg.1606	CDS	207		hypothetical protein	- none -	yes	no	no	no	no	no	no	no	no	no	no	no	no	no
	NODE_14	167861	167514	-	fig|6666666.93405.peg.1607	CDS	348		hypothetical protein	- none -	no	no	no	no	no	no	no	no	no	no	no	no	no	no
	NODE_14	168184	168029	-	fig|6666666.93405.peg.1608	CDS	156		hypothetical protein	- none -	yes	no	no	no	no	no	no	no	no	no	no	no	no	no
	NODE_14	168824	168952	+	fig|6666666.93405.peg.1609	CDS	129		hypothetical protein	- none -	yes	no	no	no	no	no	no	no	no	no	no	no	no	no
	NODE_14	168949	169125	+	fig|6666666.93405.peg.1610	CDS	177		hypothetical protein	- none -	no	no	no	no	no	no	no	no	no	no	no	no	no	no
CHR	NODE_15	1811	63	-	fig|6666666.93405.peg.1611	CDS	1749		hypothetical protein	- none -	yes	no	no	no	no	no	no	no	no	no	no	no	no	no
CHR	NODE_15	2407	2129	-	fig|6666666.93405.peg.1612	CDS	279		hypothetical protein	- none -	yes	no	no	no	no	no	no	no	no	no	no	no	no	no
CHR	NODE_15	2748	2407	-	fig|6666666.93405.peg.1613	CDS	342		hypothetical protein	- none -	yes	no	no	no	no	no	no	no	no	no	no	no	no	no
CHR	NODE_15	3381	2878	-	fig|6666666.93405.peg.1614	CDS	504		Phage head maturation protease	Phage capsid proteins	yes	no	no	no	no	no	no	no	no	no	no	no	no	no
CHR	NODE_15	3590	3381	-	fig|6666666.93405.peg.1615	CDS	210		hypothetical protein	- none -	yes	no	no	no	no	no	no	no	no	no	no	no	no	no
CHR	NODE_15	4219	3611	-	fig|6666666.93405.peg.1616	CDS	609		hypothetical protein	- none -	yes	no	no	no	no	no	no	no	no	no	no	no	no	no
CHR	NODE_15	4760	4230	-	fig|6666666.93405.peg.1617	CDS	531		hypothetical protein	- none -	yes	no	no	no	no	no	no	no	no	no	no	no	no	no
CHR	NODE_15	5468	4911	-	fig|6666666.93405.peg.1618	CDS	558		hypothetical protein	- none -	yes	no	no	no	no	no	no	no	no	no	no	no	no	no
CHR	NODE_15	6949	6740	-	fig|6666666.93405.peg.1619	CDS	210		hypothetical protein	- none -	yes	no	no	no	no	no	no	no	no	no	no	no	no	no
CHR	NODE_15	7249	7064	-	fig|6666666.93405.peg.1620	CDS	186		hypothetical protein	- none -	yes	no	no	no	no	no	no	no	no	no	no	no	no	no
CHR	NODE_15	9382	7547	-	fig|6666666.93405.peg.1621	CDS	1836		RecA-family ATPase-like protein	- none -	yes	no	no	no	no	no	no	no	no	no	no	no	no	no
CHR	NODE_15	9482	9351	-	fig|6666666.93405.peg.1622	CDS	132		hypothetical protein	- none -	yes	no	no	no	no	no	no	no	no	no	no	no	no	no
CHR	NODE_15	9937	9713	-	fig|6666666.93405.peg.1623	CDS	225		hypothetical protein	- none -	yes	no	no	no	no	no	no	no	no	no	no	no	no	no
CHR	NODE_15	10095	9934	-	fig|6666666.93405.peg.1624	CDS	162		hypothetical protein	- none -	yes	no	no	no	no	no	no	no	no	no	no	no	no	no
CHR	NODE_15	10315	11553	+	fig|6666666.93405.peg.1625	CDS	1239		Integrase	- none -	yes	no	no	no	no	no	no	no	no	no	no	no	no	no
CHR	NODE_15	11544	11618	+	fig|6666666.93405.rna.8	rna	75		tRNA-Thr-TGT	- none -
CHR	NODE_15	11759	12040	+	fig|6666666.93405.peg.1626	CDS	282		hypothetical protein	- none -	yes	yes	yes	yes	yes	yes	yes	yes	yes	yes	no	no	no	no
CHR	NODE_15	12206	12499	+	fig|6666666.93405.peg.1627	CDS	294		hypothetical protein	- none -	no	no	yes	yes	no	no	no	no	no	no	no	no	no	no
CHR	NODE_15	13250	12552	-	fig|6666666.93405.peg.1628	CDS	699		hypothetical protein	- none -	yes	yes	yes	yes	no	no	no	no	no	no	no	no	no	no
CHR	NODE_15	14198	13290	-	fig|6666666.93405.peg.1629	CDS	909	rlmB	RNA methyltransferase	RNA methylation	yes	yes	yes	yes	yes	yes	yes	yes	yes	yes	yes	yes	yes	yes
CHR	NODE_15	14397	14481	+	fig|6666666.93405.rna.9	rna	85		tRNA-Tyr-GTA	- none -
CHR	NODE_15	14506	14579	+	fig|6666666.93405.rna.10	rna	74		tRNA-Gly-TCC	- none -
CHR	NODE_15	15049	16224	+	fig|6666666.93405.peg.1630	CDS	1176	tufB	elongation factor Tu	Mycobacterium virulence operon involved in protein synthesis (SSU ribosomal proteins), Translation elongation factors bacterial, Universal GTPases	no	yes	no	yes	yes	yes	yes	yes	no	no	yes	yes	yes	yes
CHR	NODE_15	16297	16806	+	fig|6666666.93405.peg.1631	CDS	510		hypothetical protein	- none -	yes	no	no	no	no	no	no	no	no	no	no	no	no	no
CHR	NODE_15	16981	17874	+	fig|6666666.93405.peg.1632	CDS	894	galE	NAD-dependent epimerase/dehydratase	Rhamnose containing glycans	yes	yes	no	yes	yes	yes	yes	yes	yes	yes	yes	yes	yes	yes
CHR	NODE_15	18102	17935	-	fig|6666666.93405.peg.1633	CDS	168		hypothetical protein	- none -	yes	no	no	no	no	no	no	no	no	no	no	no	no	no
CHR	NODE_15	18106	18894	+	fig|6666666.93405.peg.1634	CDS	789		hypothetical protein	- none -	yes	yes	no	yes	yes	yes	no	no	no	no	no	yes	no	no
CHR	NODE_15	18911	19795	+	fig|6666666.93405.peg.1635	CDS	885	kdsB	3-deoxy-manno-octulosonate cytidylyltransferase protein	- none -	yes	yes	no	yes	no	no	no	no	no	no	no	yes	no	no
CHR	NODE_15	19875	20009	+	fig|6666666.93405.peg.1636	CDS	135		hypothetical protein	- none -	no	no	no	no	no	no	no	no	no	no	no	no	no	no
CHR	NODE_15	20010	20085	+	fig|6666666.93405.rna.11	rna	76		tRNA-Trp-CCA	tRNAs
CHR	NODE_15	20284	20484	+	fig|6666666.93405.peg.1637	CDS	201	secE	preprotein translocase subunit SecE	LSU ribosomal proteins cluster	yes	yes	no	yes	yes	yes	yes	yes	yes	yes	yes	yes	yes	yes
CHR	NODE_15	20503	21033	+	fig|6666666.93405.peg.1638	CDS	531	nusG	transcription termination/antitermination factor NusG	LSU ribosomal proteins cluster, Transcription factors bacterial	yes	yes	yes	yes	yes	yes	yes	yes	yes	yes	yes	yes	yes	yes
CHR	NODE_15	21212	21643	+	fig|6666666.93405.peg.1639	CDS	432	rplK	50S ribosomal protein L11	LSU ribosomal proteins cluster, Ribosome LSU bacterial	yes	yes	yes	yes	yes	yes	yes	yes	yes	yes	yes	yes	yes	yes
CHR	NODE_15	21648	22346	+	fig|6666666.93405.peg.1640	CDS	699	rplA	50S ribosomal protein L 1	LSU ribosomal proteins cluster, Ribosome LSU bacterial	yes	yes	yes	yes	yes	yes	yes	yes	yes	yes	yes	yes	yes	yes
CHR	NODE_15	22634	22458	-	fig|6666666.93405.peg.1641	CDS	177		hypothetical protein	- none -	yes	no	no	no	no	no	no	no	no	no	no	no	no	no
CHR	NODE_15	22680	23198	+	fig|6666666.93405.peg.1642	CDS	519	rplJ	50S ribosomal protein L10	LSU ribosomal proteins cluster, Ribosome LSU bacterial	yes	yes	yes	yes	yes	yes	yes	yes	yes	yes	yes	yes	yes	yes
CHR	NODE_15	23257	23637	+	fig|6666666.93405.peg.1643	CDS	381	rplL	50S ribosomal protein L7/L 12	LSU ribosomal proteins cluster, Ribosome LSU bacterial	yes	yes	yes	yes	yes	yes	yes	yes	yes	yes	yes	yes	yes	yes
CHR	NODE_15	23901	28043	+	fig|6666666.93405.peg.1644	CDS	4143	rpoB	DNA-directed RNA polymerase, beta subunit	Mycobacterium virulence operon involved in DNA transcription, RNA polymerase bacterial	yes	yes	yes	yes	yes	yes	yes	yes	yes	yes	yes	yes	yes	yes
CHR	NODE_15	28234	32445	+	fig|6666666.93405.peg.1645	CDS	4212	rpoC	DNA-directed RNA polymerase, beta' subunit	Mycobacterium virulence operon involved in DNA transcription, RNA polymerase bacterial	yes	yes	no	yes	yes	yes	yes	yes	yes	yes	yes	yes	yes	yes
CHR	NODE_15	32847	32554	-	fig|6666666.93405.peg.1646	CDS	294		hypothetical protein	- none -	yes	yes	yes	yes	yes	yes	yes	yes	yes	yes	yes	yes	yes	yes
CHR	NODE_15	33354	33725	+	fig|6666666.93405.peg.1647	CDS	372	rpsL	30S ribosomal protein S 12	Mycobacterium virulence operon involved in protein synthesis (SSU ribosomal proteins), Ribosome SSU bacterial	yes	yes	yes	yes	yes	yes	yes	yes	yes	yes	yes	yes	yes	yes
CHR	NODE_15	33803	34273	+	fig|6666666.93405.peg.1648	CDS	471	rpsG	30S ribosomal protein S7	Mycobacterium virulence operon involved in protein synthesis (SSU ribosomal proteins), Ribosome SSU bacterial	yes	yes	yes	yes	yes	yes	yes	yes	yes	yes	yes	yes	yes	yes
CHR	NODE_15	34304	36403	+	fig|6666666.93405.peg.1649	CDS	2100	fus	translation elongation factor G	Mycobacterium virulence operon involved in protein synthesis (SSU ribosomal proteins), Translation elongation factor G family, Translation elongation factors bacterial, Universal GTPases	yes	yes	yes	yes	yes	yes	yes	yes	yes	yes	yes	yes	yes	yes
CHR	NODE_15	36471	37646	+	fig|6666666.93405.peg.1650	CDS	1176	tufB	elongation factor Tu	Mycobacterium virulence operon involved in protein synthesis (SSU ribosomal proteins), Translation elongation factors bacterial, Universal GTPases	no	yes	no	yes	yes	yes	yes	yes	yes	no	yes	yes	yes	yes
CHR	NODE_15	37960	38268	+	fig|6666666.93405.peg.1651	CDS	309	rpsJ	30S ribosomal protein S10	Ribosome SSU bacterial	yes	yes	yes	no	yes	yes	yes	yes	yes	yes	yes	yes	yes	yes
CHR	NODE_15	38308	38949	+	fig|6666666.93405.peg.1652	CDS	642	rplC	50S ribosomal protein L3	Ribosome LSU bacterial	yes	yes	yes	yes	yes	yes	yes	yes	yes	yes	yes	yes	yes	yes
CHR	NODE_15	38963	39583	+	fig|6666666.93405.peg.1653	CDS	621	rplD	50S ribosomal protein L4/L1	Ribosome LSU bacterial	yes	yes	yes	yes	yes	yes	yes	yes	yes	yes	yes	yes	yes	yes
CHR	NODE_15	39580	39873	+	fig|6666666.93405.peg.1654	CDS	294	rplW	50S ribosomal protein L23	Ribosome LSU bacterial	yes	yes	no	yes	yes	yes	yes	yes	yes	yes	yes	yes	yes	yes
CHR	NODE_15	39885	40721	+	fig|6666666.93405.peg.1655	CDS	837	rplB	50S ribosomal protein L23	Ribosome LSU bacterial	yes	yes	no	yes	yes	yes	yes	yes	yes	yes	yes	yes	yes	yes
CHR	NODE_15	40737	41015	+	fig|6666666.93405.peg.1656	CDS	279	rpsS	30S ribosomal protein S19	Ribosome SSU bacterial	yes	yes	yes	yes	yes	yes	yes	yes	yes	yes	yes	yes	yes	yes
CHR	NODE_15	41018	41407	+	fig|6666666.93405.peg.1657	CDS	390	rplV	50S ribosomal protein L23	Ribosome LSU bacterial	yes	yes	yes	yes	yes	yes	yes	yes	yes	yes	yes	yes	yes	yes
CHR	NODE_15	41407	42132	+	fig|6666666.93405.peg.1658	CDS	726	rpsC	30S ribosomal protein S3	Ribosome SSU bacterial	yes	yes	yes	yes	yes	yes	yes	yes	yes	yes	yes	yes	yes	yes
CHR	NODE_15	42169	42582	+	fig|6666666.93405.peg.1659	CDS	414	rplP	50S ribosomal protein L16	Ribosome LSU bacterial	yes	yes	yes	yes	yes	yes	yes	yes	yes	yes	yes	yes	yes	yes
CHR	NODE_15	42594	42794	+	fig|6666666.93405.peg.1660	CDS	201	rpmC	50S ribosomal protein L29	Ribosome LSU bacterial	yes	yes	yes	yes	yes	yes	yes	yes	yes	yes	yes	yes	yes	yes
CHR	NODE_15	42807	43046	+	fig|6666666.93405.peg.1661	CDS	240	rpsQ	30S ribosomal protein S17	Ribosome SSU bacterial	yes	yes	yes	yes	yes	yes	yes	yes	yes	yes	yes	yes	yes	yes
CHR	NODE_15	43272	43640	+	fig|6666666.93405.peg.1662	CDS	369	rplN	50S ribosomal protein L14	Ribosome LSU bacterial	yes	yes	yes	yes	yes	yes	yes	yes	yes	yes	yes	yes	yes	yes
CHR	NODE_15	43652	43960	+	fig|6666666.93405.peg.1663	CDS	309	rplX	50S ribosomal protein L24	Ribosome LSU bacterial	yes	yes	yes	yes	yes	yes	yes	yes	yes	yes	yes	yes	yes	yes
CHR	NODE_15	43953	44510	+	fig|6666666.93405.peg.1664	CDS	558	rplE	50S ribosomal protein L5	Ribosome LSU bacterial	yes	yes	yes	yes	yes	yes	yes	yes	yes	yes	yes	yes	yes	yes
CHR	NODE_15	44544	44849	+	fig|6666666.93405.peg.1665	CDS	306	rpsN	30S ribosomal protein S14	Ribosome SSU bacterial, Ribosome SSU bacterial	yes	yes	yes	yes	yes	yes	yes	yes	yes	yes	yes	yes	yes	yes
CHR	NODE_15	44862	45260	+	fig|6666666.93405.peg.1666	CDS	399	rpsH	30S ribosomal protein S8	Ribosome SSU bacterial	yes	yes	yes	yes	yes	yes	yes	yes	yes	yes	yes	yes	yes	yes
CHR	NODE_15	45302	45835	+	fig|6666666.93405.peg.1667	CDS	534	rplF	50S ribosomal protein L6	Ribosome LSU bacterial	yes	yes	yes	yes	yes	yes	yes	yes	yes	yes	yes	yes	yes	yes
CHR	NODE_15	45848	46210	+	fig|6666666.93405.peg.1668	CDS	363	rplR	50S ribosomal protein L18	Ribosome LSU bacterial	yes	yes	yes	yes	yes	yes	yes	yes	yes	yes	yes	yes	yes	yes
CHR	NODE_15	46339	46908	+	fig|6666666.93405.peg.1669	CDS	570	rpsE	30S ribosomal protein S5	Ribosomal protein S5p acylation, Ribosome SSU bacterial	yes	yes	yes	no	yes	yes	yes	yes	yes	yes	yes	yes	yes	yes
CHR	NODE_15	46922	47134	+	fig|6666666.93405.peg.1670	CDS	213	rpmD	50S ribosomal protein L30	Ribosome LSU bacterial	yes	yes	yes	no	yes	yes	yes	yes	yes	yes	yes	yes	no	yes
CHR	NODE_15	47151	47621	+	fig|6666666.93405.peg.1671	CDS	471	rplO	50S ribosomal protein L15	Ribosome LSU bacterial	yes	yes	yes	yes	yes	yes	yes	yes	yes	yes	yes	yes	yes	yes
CHR	NODE_15	47846	49186	+	fig|6666666.93405.peg.1672	CDS	1341	secY	preprotein translocase, SecY subunit	- none -	yes	yes	yes	yes	yes	yes	yes	yes	yes	yes	yes	yes	yes	yes
CHR	NODE_15	49183	49833	+	fig|6666666.93405.peg.1673	CDS	651	adk	adenylate kinase (ATP-AMP transphosphorylase) (AK)	Purine conversions	yes	yes	yes	yes	yes	yes	yes	yes	yes	yes	no	no	no	no
CHR	NODE_15	50052	50420	+	fig|6666666.93405.peg.1674	CDS	369	rpsM	30S ribosomal protein S13	Ribosome SSU bacterial	yes	yes	yes	yes	yes	yes	yes	yes	yes	yes	yes	yes	yes	yes
CHR	NODE_15	50554	50943	+	fig|6666666.93405.peg.1675	CDS	390	rpsK	30S ribosomal protein S11	Ribosome SSU bacterial	yes	yes	yes	yes	yes	yes	yes	yes	yes	yes	yes	yes	yes	yes
CHR	NODE_15	51047	52057	+	fig|6666666.93405.peg.1676	CDS	1011	rpoA	DNA-directed RNA polymerase, alpha subunit	RNA polymerase bacterial	yes	yes	yes	yes	yes	yes	yes	yes	yes	yes	yes	yes	yes	yes
CHR	NODE_15	52103	52525	+	fig|6666666.93405.peg.1677	CDS	423	rplQ	50S ribosomal protein L17	Ribosome LSU bacterial	yes	yes	yes	yes	yes	yes	yes	yes	yes	yes	yes	yes	yes	yes
CHR	NODE_15	52733	53107	+	fig|6666666.93405.peg.1678	CDS	375		integral membrane sensor signal transduction histidine kinase	- none -	yes	yes	no	yes	yes	yes	yes	yes	no	no	no	no	no	no
CHR	NODE_15	53639	53121	-	fig|6666666.93405.peg.1679	CDS	519		hypothetical protein	- none -	yes	no	no	yes	no	no	no	no	no	no	no	no	no	no
CHR	NODE_15	53711	54337	+	fig|6666666.93405.peg.1680	CDS	627		Transcriptional regulator, TetR family	- none -	yes	no	no	no	no	no	no	no	no	no	no	no	no	no
CHR	NODE_15	54417	54893	+	fig|6666666.93405.peg.1681	CDS	477		transcriptional regulator, MarR family	- none -	yes	yes	yes	yes	no	no	no	no	no	no	no	no	no	no
CHR	NODE_15	54890	56962	+	fig|6666666.93405.peg.1682	CDS	2073		fusaric acid resistance protein	- none -	yes	yes	yes	yes	no	no	no	no	no	no	no	no	no	no
CHR	NODE_15	56967	57176	+	fig|6666666.93405.peg.1683	CDS	210		hypothetical protein	- none -	yes	yes	no	yes	no	no	no	no	no	no	no	no	no	no
CHR	NODE_15	57173	58063	+	fig|6666666.93405.peg.1684	CDS	891		putative auxiliary transport protein, MFP family	- none -	yes	yes	yes	yes	no	no	no	no	no	no	no	no	no	no
CHR	NODE_15	58747	58094	-	fig|6666666.93405.peg.1685	CDS	654		sulfoxide reductase heme-binding subunit yedZ	CBSS-211586.1.peg.1859	yes	yes	yes	yes	yes	yes	yes	yes	yes	no	no	no	no	no
CHR	NODE_15	59694	58747	-	fig|6666666.93405.peg.1686	CDS	948		oxidoreductase molybdopterin binding protein	CBSS-211586.1.peg.1859	yes	yes	yes	yes	yes	yes	yes	yes	yes	yes	yes	yes	yes	yes
CHR	NODE_15	60071	59940	-	fig|6666666.93405.peg.1687	CDS	132		hypothetical protein	- none -	yes	no	no	no	no	no	no	no	no	no	no	no	no	no
CHR	NODE_15	60039	61877	+	fig|6666666.93405.peg.1688	CDS	1839	ilvD	dihydroxy-acid dehydratase	Branched-Chain Amino Acid Biosynthesis	yes	yes	yes	yes	yes	yes	yes	yes	yes	yes	yes	yes	yes	yes
CHR	NODE_15	62375	61983	-	fig|6666666.93405.peg.1689	CDS	393		hypothetical protein	- none -	yes	yes	no	yes	yes	yes	yes	yes	yes	yes	yes	no	no	no
CHR	NODE_15	62506	63909	+	fig|6666666.93405.peg.1690	CDS	1404	degQ	HtrA protease/chaperone protein	CBSS-316057.3.peg.1308	yes	yes	no	yes	yes	yes	yes	yes	yes	yes	yes	yes	yes	yes
CHR	NODE_15	63906	65222	+	fig|6666666.93405.peg.1691	CDS	1317		recombination factor protein RarA	- none -	yes	yes	yes	yes	yes	yes	yes	yes	yes	yes	yes	yes	yes	yes
CHR	NODE_15	65560	65231	-	fig|6666666.93405.peg.1692	CDS	330		hypothetical protein	- none -	yes	yes	yes	yes	yes	yes	yes	yes	yes	yes	yes	no	yes	yes
CHR	NODE_15	66647	65631	-	fig|6666666.93405.peg.1693	CDS	1017	panE	2-dehydropantoate 2-reductase	Coenzyme A Biosynthesis	yes	yes	yes	yes	yes	yes	no	yes	yes	yes	no	no	no	no
CHR	NODE_15	66956	68404	+	fig|6666666.93405.peg.1694	CDS	1449		hypothetical protein	- none -	yes	yes	yes	yes	no	no	no	yes	no	no	no	no	no	no
CHR	NODE_15	68382	69200	+	fig|6666666.93405.peg.1695	CDS	819		hypothetical protein	- none -	yes	yes	yes	yes	no	no	no	yes	no	no	no	no	no	no
CHR	NODE_15	69200	70201	+	fig|6666666.93405.peg.1696	CDS	1002		hypothetical protein	- none -	yes	yes	yes	yes	no	no	no	no	no	no	no	no	no	no
CHR	NODE_15	70201	71208	+	fig|6666666.93405.peg.1697	CDS	1008		hypothetical protein	- none -	yes	yes	yes	yes	no	no	no	yes	no	no	no	no	no	no
CHR	NODE_15	72834	71212	-	fig|6666666.93405.peg.1698	CDS	1623		ABC transporter, ATP-binding protein	- none -	yes	yes	yes	yes	yes	yes	yes	yes	yes	yes	yes	yes	yes	yes
CHR	NODE_15	74002	73013	-	fig|6666666.93405.peg.1699	CDS	990		exopolysaccharide production protein ExoZ	CBSS-258594.1.peg.3339	yes	yes	yes	no	no	no	no	no	no	no	no	no	no	no
CHR	NODE_15	75727	74402	-	fig|6666666.93405.peg.1700	CDS	1326		hypothetical protein	- none -	yes	no	no	no	no	no	no	no	no	no	no	no	no	no
CHR	NODE_15	79815	75886	-	fig|6666666.93405.peg.1701	CDS	3930	nrdJ	B12-dependent ribonucleoside diphosphate reductase	Ribonucleotide reduction	yes	yes	no	yes	yes	yes	yes	yes	yes	yes	yes	yes	yes	yes
CHR	NODE_15	79961	79812	-	fig|6666666.93405.peg.1702	CDS	150		hypothetical protein	- none -	no	no	no	no	no	no	no	no	no	no	no	no	no	no
CHR	NODE_15	80962	80465	-	fig|6666666.93405.peg.1703	CDS	498	gpt	xanthine phosphoribosyltransferase	Purine conversions	yes	yes	yes	yes	yes	yes	yes	yes	yes	yes	yes	yes	yes	yes
CHR	NODE_15	82101	81259	-	fig|6666666.93405.peg.1704	CDS	843		universal stress protein A (UspA)	- none -	yes	yes	yes	yes	yes	yes	yes	yes	yes	yes	yes	no	no	no
CHR	NODE_15	82991	82218	-	fig|6666666.93405.peg.1705	CDS	774		competence-damage associated protein	Riboflavin, FMN and FAD metabolism in plants	yes	yes	yes	yes	yes	yes	yes	yes	yes	yes	yes	yes	yes	yes
CHR	NODE_15	83134	82997	-	fig|6666666.93405.peg.1706	CDS	138		hypothetical protein	- none -	yes	no	no	no	no	no	no	no	no	no	no	no	no	no
CHR	NODE_15	83234	83833	+	fig|6666666.93405.peg.1707	CDS	600	wrbA	NAD(P)H:quinone oxidoreductase, type IV	- none -	yes	yes	yes	yes	no	no	no	yes	yes	yes	yes	yes	yes	yes
CHR	NODE_15	84090	85319	+	fig|6666666.93405.peg.1708	CDS	1230		putative Flp pilus assembly protein	Widespread colonization island	yes	no	no	no	no	no	no	no	no	yes	no	no	no	no
CHR	NODE_15	85449	85880	+	fig|6666666.93405.peg.1709	CDS	432		hypothetical protein	- none -	no	no	no	no	no	no	no	no	no	yes	no	no	no	no
CHR	NODE_15	86578	86493	-	fig|6666666.93405.rna.12	rna	86		tRNA-Leu-TAA	- none -
CHR	NODE_15	86981	86796	-	fig|6666666.93405.peg.1710	CDS	186		hypothetical protein	- none -	no	no	no	no	no	no	no	no	no	no	no	no	no	no
CHR	NODE_15	87017	88267	+	fig|6666666.93405.peg.1711	CDS	1251	ilvA	threonine dehydratase	Branched-Chain Amino Acid Biosynthesis	yes	yes	yes	yes	yes	yes	yes	yes	yes	yes	yes	yes	yes	yes
CHR	NODE_15	88305	88646	+	fig|6666666.93405.peg.1712	CDS	342		hypothetical protein	- none -	yes	yes	yes	yes	yes	yes	yes	yes	yes	yes	yes	no	no	no
CHR	NODE_15	89500	88724	-	fig|6666666.93405.peg.1713	CDS	777		short-chain dehydrogenase/reductase	CBSS-246196.1.peg.364, Fatty Acid Biosynthesis FASII	yes	yes	yes	yes	yes	yes	yes	yes	yes	yes	no	no	no	no
CHR	NODE_15	89539	89655	+	fig|6666666.93405.peg.1714	CDS	117		hypothetical protein	- none -	no	no	no	no	no	no	no	no	no	no	no	no	no	no
CHR	NODE_15	89607	90194	+	fig|6666666.93405.peg.1715	CDS	588		transcriptional regulator, TetR family	- none -	yes	yes	yes	yes	yes	yes	yes	yes	yes	yes	no	no	no	no
CHR	NODE_15	90862	90248	-	fig|6666666.93405.peg.1716	CDS	615	acpD	FMN-dependent NADH-azoreductase	- none -	yes	yes	yes	yes	yes	yes	yes	yes	yes	yes	yes	no	no	no
CHR	NODE_15	91001	91969	+	fig|6666666.93405.peg.1717	CDS	969		transcriptional regulator, LysR family	CBSS-349102.4.peg.3442	yes	yes	yes	yes	yes	yes	yes	yes	yes	yes	yes	no	no	no
CHR	NODE_15	94000	92012	-	fig|6666666.93405.peg.1718	CDS	1989	cpdB	2',3'-cyclic-nucleotide 2'-phosphodiesterase	Purine conversions, pyrimidine conversions	no	yes	yes	yes	yes	yes	yes	yes	yes	yes	yes	yes	yes	yes
CHR	NODE_15	94499	94140	-	fig|6666666.93405.peg.1719	CDS	360		type IV pilus assembly protein PilZ	- none -	yes	yes	yes	yes	no	no	no	no	no	no	no	no	no	no
CHR	NODE_15	94663	95472	+	fig|6666666.93405.peg.1720	CDS	810		hypothetical protein	- none -	yes	yes	yes	yes	yes	yes	yes	yes	yes	yes	no	no	no	no
CHR	NODE_15	96053	95592	-	fig|6666666.93405.peg.1721	CDS	462	aldR	transcriptional regulator, Bkd operon	- none -	yes	yes	yes	yes	yes	yes	yes	yes	yes	yes	no	yes	yes	yes
CHR	NODE_15	96034	96186	+	fig|6666666.93405.peg.1722	CDS	153		hypothetical protein	- none -	no	no	no	no	no	no	no	no	no	no	no	no	no	no
CHR	NODE_15	96205	97323	+	fig|6666666.93405.peg.1723	CDS	1119	ald	alanine dehydrogenase	Pyruvate Alanine Serine Interconversions	yes	yes	yes	yes	yes	yes	yes	yes	yes	yes	no	yes	yes	yes
CHR	NODE_15	97862	97389	-	fig|6666666.93405.peg.1724	CDS	474		hypothetical protein	- none -	yes	yes	yes	yes	yes	yes	yes	yes	yes	yes	yes	no	no	no
CHR	NODE_15	98492	97935	-	fig|6666666.93405.peg.1725	CDS	558		thiosulfate sulfurtransferase	- none -	yes	yes	yes	yes	yes	yes	yes	yes	yes	yes	no	yes	yes	yes
CHR	NODE_15	99364	98507	-	fig|6666666.93405.peg.1726	CDS	858	sseA	thiosulfate sulfurtransferase protein	- none -	yes	yes	yes	yes	yes	yes	yes	yes	yes	yes	no	yes	yes	yes
CHR	NODE_15	100155	99418	-	fig|6666666.93405.peg.1727	CDS	738	alaS	alanyl-tRNA synthetase	tRNA aminoacylation, Ala, tRNA aminoacylation, Ala	yes	yes	yes	yes	yes	yes	yes	no	yes	yes	yes	yes	yes	yes
CHR	NODE_15	101199	100159	-	fig|6666666.93405.peg.1728	CDS	1041	cysB	cysteine synthase	Cysteine Biosynthesis	yes	yes	yes	yes	yes	yes	yes	yes	yes	yes	yes	yes	yes	yes
CHR	NODE_15	101386	101249	-	fig|6666666.93405.peg.1729	CDS	138		hypothetical protein	- none -	yes	no	no	no	no	no	no	no	no	no	no	no	no	no
CHR	NODE_15	101496	102326	+	fig|6666666.93405.peg.1730	CDS	831		short-chain dehydrogenase	- none -	yes	yes	yes	yes	yes	yes	yes	yes	yes	yes	no	yes	yes	yes
CHR	NODE_15	102460	103572	+	fig|6666666.93405.peg.1731	CDS	1113	ugpC	sn-glycerol-3-phosphate ABC import transporter, ATP-binding protein UgpC	Glycerol and Glycerol-3-phosphate Uptake and Utilization	yes	yes	yes	yes	yes	yes	yes	yes	no	no	yes	no	no	no
CHR	NODE_15	104714	103800	-	fig|6666666.93405.peg.1732	CDS	915		sn-glycerol-3-phosphate ABC transporter, permease protein UgpE	Glycerol and Glycerol-3-phosphate Uptake and Utilization	yes	yes	yes	yes	yes	yes	yes	yes	no	no	no	no	no	no
CHR	NODE_15	105606	104722	-	fig|6666666.93405.peg.1733	CDS	885		sn-glycerol-3-phosphate ABC transporter, permease protein UgpA	Glycerol and Glycerol-3-phosphate Uptake and Utilization	yes	yes	yes	yes	yes	yes	yes	yes	no	no	no	no	no	no
CHR	NODE_15	107156	105804	-	fig|6666666.93405.peg.1734	CDS	1353	ugpB	sn-glycerol 3-phosphate ABC transporter, substrate-binding protein UgpB	Glycerol and Glycerol-3-phosphate Uptake and Utilization	yes	yes	yes	yes	yes	yes	yes	yes	no	no	yes	no	no	no
CHR	NODE_15	107396	107521	+	fig|6666666.93405.peg.1735	CDS	126		hypothetical protein	- none -	yes	no	no	no	no	no	no	no	no	no	no	no	no	no
CHR	NODE_15	107618	108175	+	fig|6666666.93405.peg.1736	CDS	558	nodL	NodL-like-acetyltransferase	Maltose and Maltodextrin Utilization	yes	yes	yes	yes	yes	yes	yes	yes	no	no	yes	no	yes	yes
CHR	NODE_15	108500	108186	-	fig|6666666.93405.peg.1737	CDS	315		hypothetical protein	- none -	yes	yes	yes	yes	yes	yes	yes	yes	yes	no	yes	yes	yes	yes
CHR	NODE_15	108618	108692	+	fig|6666666.93405.rna.13	rna	75		tRNA-Asn-GTT	- none -
CHR	NODE_15	108956	109138	+	fig|6666666.93405.peg.1738	CDS	183		hypothetical protein	- none -	yes	yes	no	yes	no	no	no	no	no	no	no	no	no	no
CHR	NODE_15	109618	109304	-	fig|6666666.93405.peg.1739	CDS	315		hypothetical protein	- none -	yes	no	no	yes	no	no	no	no	no	no	no	no	no	no
CHR	NODE_15	110996	109893	-	fig|6666666.93405.peg.1740	CDS	1104		putative porin	- none -	yes	yes	yes	yes	no	no	no	no	no	no	no	no	no	no
CHR	NODE_15	111570	111367	-	fig|6666666.93405.peg.1741	CDS	204		hypothetical protein	- none -	no	no	no	no	no	no	no	no	no	no	no	no	no	no
CHR	NODE_15	111390	111463	+	fig|6666666.93405.rna.14	rna	74		tRNA-Cys-GCA	tRNAs
CHR	NODE_15	111682	112353	+	fig|6666666.93405.peg.1742	CDS	672	pcm	protein-L-isoaspartate O-methyltransferase protein	Protein-L-isoaspartate O-methyltransferase, Stationary phase repair cluster, Ton and Tol transport systems	yes	yes	yes	yes	yes	yes	yes	yes	yes	yes	yes	yes	yes	yes
CHR	NODE_15	112590	113531	+	fig|6666666.93405.peg.1743	CDS	942		hypothetical protein	- none -	yes	yes	yes	yes	no	no	no	no	no	no	no	no	no	no
CHR	NODE_15	113652	116495	+	fig|6666666.93405.peg.1744	CDS	2844	valS	valyl-tRNA synthetase	tRNA aminoacylation, Val	yes	yes	yes	yes	yes	yes	yes	yes	yes	yes	yes	yes	yes	yes
CHR	NODE_15	116906	118159	+	fig|6666666.93405.peg.1745	CDS	1254	fadL	long-chain fatty acid transport protein	- none -	yes	yes	yes	yes	yes	yes	yes	yes	yes	yes	no	yes	yes	yes
CHR	NODE_15	118897	119664	+	fig|6666666.93405.peg.1746	CDS	768	exoR	exopolysaccharide production negative regulator	- none -	yes	yes	yes	yes	yes	yes	yes	yes	yes	yes	yes	yes	yes	yes
CHR	NODE_15	120466	119675	-	fig|6666666.93405.peg.1747	CDS	792	xthA	exodeoxyribonuclease III	DNA repair, bacterial	yes	yes	yes	yes	yes	yes	yes	yes	yes	yes	yes	yes	yes	yes
CHR	NODE_15	120928	120596	-	fig|6666666.93405.peg.1748	CDS	333		iron-sulfur cluster assembly accessory protein	Iron-sulfur cluster assembly	yes	yes	yes	no	yes	yes	yes	yes	yes	yes	yes	yes	yes	yes
CHR	NODE_15	121242	122459	+	fig|6666666.93405.peg.1749	CDS	1218	dgt	deoxyguanosinetriphosphate triphosphohydrolase	- none -	yes	yes	yes	yes	yes	yes	yes	yes	yes	yes	yes	yes	yes	yes
CHR	NODE_15	122514	124274	+	fig|6666666.93405.peg.1750	CDS	1761	argS	arginyl-tRNA synthetase	tRNA aminoacylation, Arg	yes	yes	yes	yes	yes	yes	yes	yes	yes	yes	yes	yes	yes	yes
CHR	NODE_15	124335	127193	+	fig|6666666.93405.peg.1751	CDS	2859		sporulation related domain-containing protein	- none -	yes	yes	yes	yes	no	no	no	no	no	no	no	no	no	no
CHR	NODE_15	127279	128319	+	fig|6666666.93405.peg.1752	CDS	1041	nagZ	glycosyl hydrolase	Murein Hydrolases, Recycling of Peptidoglycan Amino Sugars	yes	yes	yes	yes	yes	yes	yes	yes	yes	yes	yes	yes	yes	yes
CHR	NODE_15	128344	129189	+	fig|6666666.93405.peg.1753	CDS	846	scpA	chromosome segregation and condensation protein A	CBSS-314276.3.peg.1499, Ribosome post-transcriptional modification and chromosomal segregation cluster	yes	yes	yes	yes	yes	yes	yes	yes	yes	yes	yes	yes	yes	yes
CHR	NODE_15	129201	129926	+	fig|6666666.93405.peg.1754	CDS	726	scpB	chromosome segregation and condensation protein B	CBSS-314276.3.peg.1499, Ribosome post-transcriptional modification and chromosomal segregation cluster	yes	yes	yes	yes	yes	yes	yes	yes	yes	yes	yes	yes	yes	yes
CHR	NODE_15	130175	130375	+	fig|6666666.93405.peg.1755	CDS	201	tatA	twin arginine translocase protein A	Cluster-based Subsystem Grouping Hypotheticals - perhaps Proteosome Related, Twin-arginine translocation system	yes	yes	yes	yes	yes	yes	yes	yes	yes	yes	yes	yes	yes	yes
CHR	NODE_15	130489	130376	-	fig|6666666.93405.peg.1756	CDS	114		hypothetical protein	- none -	no	no	no	no	no	no	no	no	no	no	no	no	no	no
CHR	NODE_15	130533	131126	+	fig|6666666.93405.peg.1757	CDS	594	tatB	Sec-independent protein translocase TatB	Twin-arginine translocation system	yes	yes	yes	yes	no	no	no	no	no	no	no	no	no	no
CHR	NODE_15	131123	131950	+	fig|6666666.93405.peg.1758	CDS	828	tatC	twin arginine-targeting protein translocase TatC	Cluster-based Subsystem Grouping Hypotheticals - perhaps Proteosome Related, Twin-arginine translocation system	yes	yes	yes	yes	yes	yes	yes	yes	yes	yes	yes	yes	yes	yes
CHR	NODE_15	132051	133334	+	fig|6666666.93405.peg.1759	CDS	1284	serS	seryl-tRNA synthetase	Glycine and Serine Utilization, tRNA aminoacylation, Ser	yes	yes	no	yes	yes	yes	yes	yes	yes	yes	yes	yes	yes	yes
CHR	NODE_15	133406	134179	+	fig|6666666.93405.peg.1760	CDS	774	surE	5'/3'-nucleotidase SurE	Housecleaning nucleoside triphosphate pyrophosphatases, Stationary phase repair cluster	yes	yes	yes	yes	yes	yes	yes	yes	yes	yes	yes	yes	yes	yes
CHR	NODE_15	134188	134829	+	fig|6666666.93405.peg.1761	CDS	642	pcm	protein-L-isoaspartate o-methyltransferase	Protein-L-isoaspartate O-methyltransferase, Stationary phase repair cluster, Ton and Tol transport systems	yes	yes	yes	yes	yes	yes	yes	yes	yes	yes	yes	yes	yes	yes
CHR	NODE_15	135051	136778	+	fig|6666666.93405.peg.1762	CDS	1728		lipoprotein	Stationary phase repair cluster	yes	yes	no	yes	no	no	no	no	no	no	no	no	no	no
CHR	NODE_15	136782	136928	+	fig|6666666.93405.peg.1763	CDS	147		hypothetical protein	- none -	no	no	no	no	no	no	no	no	no	no	no	no	no	no
CHR	NODE_15	137830	136958	-	fig|6666666.93405.peg.1764	CDS	873		ATP-dependent protease subunit	- none -	yes	yes	no	yes	yes	yes	yes	yes	yes	yes	yes	yes	yes	yes
CHR	NODE_15	138037	138384	+	fig|6666666.93405.peg.1765	CDS	348	yajC	preprotein translocase, YajC subunit	CBSS-211586.1.peg.2832, CBSS-783.1.peg.807	yes	yes	yes	yes	yes	yes	yes	yes	yes	yes	yes	yes	yes	yes
CHR	NODE_15	138551	141088	+	fig|6666666.93405.peg.1766	CDS	2538		bifunctional preprotein translocase subunit SecD/SecF	CBSS-211586.1.peg.2832, CBSS-211586.1.peg.2832, CBSS-783.1.peg.807, CBSS-783.1.peg.807	yes	yes	yes	yes	no	no	no	no	no	no	no	no	no	no
CHR	NODE_15	141093	141479	+	fig|6666666.93405.peg.1767	CDS	387		hypothetical protein	CBSS-783.1.peg.807	yes	yes	yes	yes	yes	yes	yes	yes	yes	yes	yes	yes	yes	yes
CHR	NODE_15	141497	142357	+	fig|6666666.93405.peg.1768	CDS	861	crtB	phytoene synthase protein	- none -	yes	yes	yes	yes	yes	yes	yes	yes	yes	yes	yes	yes	yes	yes
CHR	NODE_15	142433	142906	+	fig|6666666.93405.peg.1769	CDS	474		hypothetical protein	- none -	yes	yes	yes	yes	no	yes	yes	yes	yes	yes	no	no	no	no
CHR	NODE_15	144434	143025	-	fig|6666666.93405.peg.1770	CDS	1410	trmFO	tRNA:M(5)U-54 methyltransferase	Conserved gene cluster associated with Met-tRNA formyltransferase, tRNA modification Bacteria	yes	yes	yes	yes	yes	yes	yes	yes	yes	yes	yes	yes	yes	yes
CHR	NODE_15	144402	144593	+	fig|6666666.93405.peg.1771	CDS	192		hypothetical protein	- none -	yes	no	no	no	no	no	no	no	no	no	no	no	no	no
CHR	NODE_15	144690	144547	-	fig|6666666.93405.peg.1772	CDS	144		hypothetical protein	- none -	yes	yes	no	yes	yes	yes	yes	no	yes	no	yes	yes	no	yes
CHR	NODE_15	145155	145009	-	fig|6666666.93405.peg.1773	CDS	147		hypothetical protein	- none -	yes	yes	no	yes	yes	yes	yes	yes	yes	yes	no	yes	yes	yes
CHR	NODE_15	145300	145413	+	fig|6666666.93405.peg.1774	CDS	114		hypothetical protein	- none -	yes	no	no	no	no	no	no	no	no	no	no	no	no	no
CHR	NODE_15	146024	147139	+	fig|6666666.93405.peg.1775	CDS	1116		putative membrane protein	- none -	yes	yes	yes	yes	no	no	no	no	no	no	no	no	no	no
CHR	NODE_15	147136	147747	+	fig|6666666.93405.peg.1776	CDS	612		hypothetical protein	- none -	yes	yes	yes	yes	yes	yes	yes	yes	yes	yes	no	no	no	no
CHR	NODE_15	147892	147976	+	fig|6666666.93405.rna.15	rna	85		tRNA-Leu-TAG	- none -
CHR	NODE_15	148203	148087	-	fig|6666666.93405.peg.1777	CDS	117		hypothetical protein	- none -	no	no	no	no	no	no	no	no	no	no	no	no	no	no
CHR	NODE_15	148196	149749	+	fig|6666666.93405.peg.1778	CDS	1554	tig	trigger factor	Bacterial Cell Division	yes	yes	no	yes	yes	yes	yes	yes	yes	yes	yes	yes	yes	yes
CHR	NODE_15	150132	150434	+	fig|6666666.93405.peg.1779	CDS	303		hypothetical protein	- none -	yes	no	no	no	no	no	no	no	no	no	no	no	no	no
CHR	NODE_15	150446	151222	+	fig|6666666.93405.peg.1780	CDS	777		Transcriptional regulator, AraC family	- none -	yes	no	no	no	no	no	no	no	no	no	no	no	no	no
CHR	NODE_15	152663	151260	-	fig|6666666.93405.peg.1781	CDS	1404	sthA	soluble pyridine nucleotide transhydrogenase	Phosphate metabolism	yes	yes	yes	yes	yes	yes	yes	yes	yes	yes	yes	yes	yes	yes
CHR	NODE_15	153363	152767	-	fig|6666666.93405.peg.1782	CDS	597		hypothetical protein	- none -	yes	no	no	yes	no	no	no	no	yes	yes	no	no	no	no
CHR	NODE_15	154468	153620	-	fig|6666666.93405.peg.1783	CDS	849	radC	DNA repair protein RadC	DNA repair, bacterial	yes	yes	yes	no	yes	yes	yes	yes	yes	no	yes	yes	yes	yes
CHR	NODE_15	155305	154472	-	fig|6666666.93405.peg.1784	CDS	834	map	methionine aminopeptidase, type I	CBSS-312309.3.peg.1965, Translation termination factors bacterial	yes	yes	yes	yes	yes	yes	yes	yes	yes	yes	yes	yes	yes	yes
CHR	NODE_15	156057	155308	-	fig|6666666.93405.peg.1785	CDS	750	sfsA	sugar fermentation stimulation protein	- none -	yes	yes	yes	yes	no	no	no	no	no	no	yes	yes	no	yes
CHR	NODE_15	157912	156071	-	fig|6666666.93405.peg.1786	CDS	1842	phaC	poly-beta-hydroxybutyrate polymerase	Polyhydroxybutyrate metabolism	yes	yes	yes	yes	yes	yes	yes	yes	yes	yes	yes	yes	yes	yes
CHR	NODE_15	157951	158532	+	fig|6666666.93405.peg.1787	CDS	582		hypothetical protein	- none -	yes	no	no	no	no	no	no	no	no	no	no	no	no	no
CHR	NODE_15	158769	158650	-	fig|6666666.93405.peg.1788	CDS	120		hypothetical protein	- none -	yes	no	no	no	no	no	no	no	no	no	no	no	no	no
CHR	NODE_15	158743	159975	+	fig|6666666.93405.peg.1789	CDS	1233	aatC	putative aminotransferase	CBSS-216591.1.peg.168, Glutamine, Glutamate, Aspartate and Asparagine Biosynthesis, Threonine and Homoserine Biosynthesis	yes	yes	yes	yes	yes	yes	yes	yes	yes	yes	yes	yes	yes	yes
CHR	NODE_15	160034	161353	+	fig|6666666.93405.peg.1790	CDS	1320	metM	homoserine dehydrogenase	Methionine Biosynthesis, Threonine and Homoserine Biosynthesis	yes	yes	yes	yes	yes	yes	yes	yes	yes	yes	yes	yes	yes	yes
CHR	NODE_15	161415	163217	+	fig|6666666.93405.peg.1791	CDS	1803	recJ	single-stranded-DNA-specific exonuclease RecJ	DNA Repair Base Excision, DNA repair, bacterial RecFOR pathway	yes	yes	yes	yes	yes	yes	yes	yes	yes	yes	yes	yes	yes	yes
CHR	NODE_15	163487	163990	+	fig|6666666.93405.peg.1792	CDS	504		hypothetical protein	- none -	yes	no	no	no	no	no	no	no	no	no	no	no	no	no
CHR	NODE_15	164099	164025	-	fig|6666666.93405.rna.16	rna	75		tRNA-Glu-TTC	- none -
CHR	NODE_15	164293	164219	-	fig|6666666.93405.rna.17	rna	75		tRNA-Glu-CTC	- none -
CHR	NODE_15	164450	164376	-	fig|6666666.93405.rna.18	rna	75		tRNA-Glu-TTC	- none -
CHR	NODE_15	165417	164608	-	fig|6666666.93405.peg.1793	CDS	810		hypothetical protein	- none -	yes	no	no	yes	no	no	no	no	no	no	no	no	no	no
CHR	NODE_15	166065	165625	-	fig|6666666.93405.peg.1794	CDS	441	gloA	lactoylglutathione lyase	Glutathione: Non-redox reactions, Methylglyoxal Metabolism	yes	yes	yes	yes	yes	yes	yes	yes	yes	yes	yes	yes	yes	yes
CHR	NODE_15	166262	166840	+	fig|6666666.93405.peg.1795	CDS	579	cspB	cold-shock protein CspB	CBSS-316056.14.peg.2759, Cold shock, CspA family of proteins	yes	yes	yes	yes	yes	yes	yes	yes	yes	yes	yes	yes	yes	yes
CHR	NODE_15	166884	167351	+	fig|6666666.93405.peg.1796	CDS	468		hypothetical protein	CBSS-316056.14.peg.2759	yes	yes	yes	yes	yes	yes	yes	yes	yes	yes	no	no	no	no
CHR	NODE_15	167479	167555	+	fig|6666666.93405.rna.19	rna	77		tRNA-Pro-TGG	- none -
CHR	NODE_15	167730	168035	+	fig|6666666.93405.peg.1797	CDS	306		ETC complex I subunit conserved region	- none -	yes	yes	yes	yes	yes	yes	yes	yes	yes	yes	yes	yes	no	no
CHR	NODE_15	168129	168205	+	fig|6666666.93405.rna.20	rna	77		tRNA-Arg-TCT	- none -
CHR	NODE_15	168405	168250	-	fig|6666666.93405.peg.1798	CDS	156		putative transposase	- none -	no	no	no	no	no	no	no	no	no	yes	no	no	no	no
CHR	NODE_16	293	51	-	fig|6666666.93405.peg.1799	CDS	243		Shufflon-specific DNA recombinase	- none -	no	no	no	no	no	no	no	no	no	no	no	no	no	no
CHR	NODE_16	573	352	-	fig|6666666.93405.peg.1800	CDS	222		hypothetical protein	- none -	no	no	no	no	no	no	no	no	no	no	no	no	no	no
CHR	NODE_16	1407	808	-	fig|6666666.93405.peg.1801	CDS	600		hypothetical protein	- none -	no	no	no	no	no	no	no	no	no	no	no	no	no	no
CHR	NODE_16	1879	1745	-	fig|6666666.93405.peg.1802	CDS	135		putative transposase	- none -	yes	no	no	no	no	no	no	no	no	no	no	no	no	no
CHR	NODE_16	2328	1960	-	fig|6666666.93405.peg.1803	CDS	369		putative transposase	- none -	yes	no	no	yes	no	no	no	no	no	no	no	no	no	no
CHR	NODE_16	4030	3038	-	fig|6666666.93405.peg.1804	CDS	993	rci	putative shufflon-specific DNA recombinase	- none -	yes	no	no	no	no	yes	no	yes	no	no	no	no	no	no
CHR	NODE_16	4803	4090	-	fig|6666666.93405.peg.1805	CDS	714		HNH endonuclease	- none -	no	no	no	no	no	no	no	no	no	no	no	no	no	yes
CHR	NODE_16	6457	4796	-	fig|6666666.93405.peg.1806	CDS	1662		hypothetical protein	- none -	yes	no	no	no	no	no	no	no	no	no	no	no	no	no
CHR	NODE_16	7711	7622	-	fig|6666666.93405.rna.21	rna	90		tRNA-Ser-CGA	tRNAs
CHR	NODE_16	8020	8337	+	fig|6666666.93405.peg.1807	CDS	318	rplU	50S ribosomal protein L21	CBSS-176279.3.peg.868, Ribosome LSU bacterial	yes	yes	yes	yes	yes	yes	yes	yes	yes	yes	yes	yes	yes	yes
CHR	NODE_16	8370	8639	+	fig|6666666.93405.peg.1808	CDS	270	rpmA	50S ribosomal protein L27	CBSS-176279.3.peg.868, Ribosome LSU bacterial	yes	yes	yes	yes	yes	yes	yes	yes	yes	yes	yes	yes	yes	yes
CHR	NODE_16	8877	9404	+	fig|6666666.93405.peg.1809	CDS	528		putative acetyltransferase	CBSS-176279.3.peg.868	yes	yes	yes	yes	yes	yes	yes	yes	yes	yes	yes	yes	yes	yes
CHR	NODE_16	9401	9988	+	fig|6666666.93405.peg.1810	CDS	588		putative acetyltransferase	CBSS-176279.3.peg.868	yes	yes	yes	yes	yes	yes	yes	yes	yes	yes	yes	yes	yes	yes
CHR	NODE_16	10987	10136	-	fig|6666666.93405.peg.1811	CDS	852		putative phosphatase	- none -	yes	no	no	no	yes	yes	yes	yes	yes	yes	no	no	no	no
CHR	NODE_16	11168	12259	+	fig|6666666.93405.peg.1812	CDS	1092	cgtA	Obg family GTPase CgtA	CBSS-176279.3.peg.868, Universal GTPases	yes	yes	yes	yes	yes	yes	yes	yes	yes	yes	yes	yes	yes	yes
CHR	NODE_16	12256	13425	+	fig|6666666.93405.peg.1813	CDS	1170	proB	glutamate 5-kinase	Proline Synthesis, Proline Synthesis	yes	yes	yes	yes	yes	yes	yes	yes	yes	yes	yes	yes	yes	yes
CHR	NODE_16	13418	14701	+	fig|6666666.93405.peg.1814	CDS	1284	proA	glutamate-5-semialdehyde dehydrogenase	Proline Synthesis	yes	yes	yes	yes	yes	yes	yes	yes	yes	yes	yes	yes	yes	yes
CHR	NODE_16	14703	15320	+	fig|6666666.93405.peg.1815	CDS	618	nadD	nicotinate nucleotide adenylyltransferase	NAD and NADP cofactor biosynthesis global	yes	yes	yes	yes	yes	yes	yes	yes	yes	yes	yes	yes	yes	yes
CHR	NODE_16	15366	15497	+	fig|6666666.93405.peg.1816	CDS	132		hypothetical protein	- none -	yes	no	no	yes	no	no	no	no	no	no	no	no	no	no
CHR	NODE_16	15893	16690	+	fig|6666666.93405.peg.1817	CDS	798	modA	molybdate ABC transporter, substrate-binding protein	Molybdenum cofactor biosynthesis	yes	yes	yes	yes	yes	yes	yes	yes	yes	yes	yes	yes	yes	yes
CHR	NODE_16	16778	17479	+	fig|6666666.93405.peg.1818	CDS	702	modB	molybdate ABC transporter, permease protein	Molybdenum cofactor biosynthesis	yes	yes	no	yes	yes	yes	yes	yes	yes	yes	yes	yes	yes	yes
CHR	NODE_16	17476	18549	+	fig|6666666.93405.peg.1819	CDS	1074	modC	molybdate ABC transporter, ATP-binding protein	Molybdenum cofactor biosynthesis	yes	yes	no	yes	yes	yes	yes	yes	yes	yes	yes	yes	yes	yes
CHR	NODE_16	18948	18556	-	fig|6666666.93405.peg.1820	CDS	393	mopB	putative transcriptional regulator	Molybdenum cofactor biosynthesis	yes	yes	yes	yes	yes	yes	yes	yes	yes	yes	yes	no	yes	yes
CHR	NODE_16	19227	19673	+	fig|6666666.93405.peg.1821	CDS	447		hypothetical protein	- none -	yes	yes	yes	yes	yes	yes	yes	yes	yes	yes	yes	yes	yes	yes
CHR	NODE_16	19810	20271	+	fig|6666666.93405.peg.1822	CDS	462		ribosomal RNA large subunit methyltransferase H	RNA methylation, Ribosome biogenesis bacterial, tRNA modification Bacteria	yes	yes	yes	yes	yes	yes	yes	yes	yes	yes	yes	yes	yes	yes
CHR	NODE_16	20504	21934	+	fig|6666666.93405.peg.1823	CDS	1431		peptidase M23B	- none -	yes	yes	yes	yes	yes	yes	yes	yes	yes	yes	yes	yes	yes	yes
CHR	NODE_16	21963	23252	+	fig|6666666.93405.peg.1824	CDS	1290	ctpA	carboxy--processing protease	Phosphoglycerate mutase protein family	yes	yes	yes	yes	yes	yes	yes	yes	yes	yes	yes	yes	yes	yes
CHR	NODE_16	23447	24637	+	fig|6666666.93405.peg.1825	CDS	1191		putative polysaccharide deacetylase protein	- none -	yes	yes	yes	yes	yes	yes	yes	yes	yes	yes	yes	yes	yes	yes
CHR	NODE_16	24654	25193	+	fig|6666666.93405.peg.1826	CDS	540	ialA	RNA pyrophosphohydrolase	- none -	yes	yes	yes	yes	yes	yes	yes	yes	yes	yes	yes	yes	yes	yes
CHR	NODE_16	25886	25401	-	fig|6666666.93405.peg.1827	CDS	486	bfr	bacterioferritin	- none -	yes	yes	yes	yes	yes	yes	yes	yes	yes	yes	yes	yes	yes	yes
CHR	NODE_16	26163	25852	-	fig|6666666.93405.peg.1828	CDS	312		hypothetical protein	- none -	yes	no	no	yes	yes	yes	yes	yes	yes	no	no	yes	yes	yes
CHR	NODE_16	29730	26305	-	fig|6666666.93405.peg.1829	CDS	3426	dnaE	error-prone DNA polymerase	Phage replication	yes	yes	yes	yes	yes	yes	yes	yes	yes	yes	no	yes	yes	yes
CHR	NODE_16	31262	29778	-	fig|6666666.93405.peg.1830	CDS	1485	imuB	nucleotidyltransferase/DNA polymerase	- none -	yes	yes	yes	yes	yes	yes	yes	yes	yes	yes	no	yes	yes	yes
CHR	NODE_16	32214	31246	-	fig|6666666.93405.peg.1831	CDS	969		hypothetical protein	- none -	yes	yes	no	yes	yes	yes	yes	yes	yes	yes	no	no	no	no
CHR	NODE_16	32378	32815	+	fig|6666666.93405.peg.1832	CDS	438		neutral zinc metallopeptidase	Arginine Biosynthesis -- gjo, Arginine Biosynthesis extended	yes	yes	yes	yes	yes	yes	yes	yes	yes	yes	yes	yes	yes	yes
CHR	NODE_16	33040	32834	-	fig|6666666.93405.peg.1833	CDS	207		hypothetical protein	- none -	yes	yes	no	yes	yes	yes	yes	yes	yes	yes	yes	yes	yes	yes
CHR	NODE_16	34001	33069	-	fig|6666666.93405.peg.1834	CDS	933	citE	citrate lyase, beta subunit protein	- none -	yes	yes	yes	yes	yes	yes	yes	yes	yes	yes	yes	yes	yes	yes
CHR	NODE_16	34128	34358	+	fig|6666666.93405.peg.1835	CDS	231		hypothetical protein	- none -	yes	yes	yes	yes	yes	yes	yes	yes	yes	yes	no	no	no	no
CHR	NODE_16	34548	35156	+	fig|6666666.93405.peg.1836	CDS	609	leuD	3-isopropylmalate dehydratase, small subunit	Branched-Chain Amino Acid Biosynthesis, Leucine Biosynthesis	yes	yes	yes	yes	yes	yes	yes	yes	yes	yes	yes	yes	yes	yes
CHR	NODE_16	35342	35551	+	fig|6666666.93405.peg.1837	CDS	210		hypothetical protein	- none -	yes	no	no	no	no	no	no	no	no	no	no	no	no	no
CHR	NODE_16	35609	36160	+	fig|6666666.93405.peg.1838	CDS	552		hypothetical protein	- none -	yes	no	no	no	no	no	no	no	no	no	no	no	no	no
CHR	NODE_16	36619	37731	+	fig|6666666.93405.peg.1839	CDS	1113	leuB	3-isopropylmalate dehydrogenase	Branched-Chain Amino Acid Biosynthesis, Leucine Biosynthesis	yes	yes	yes	yes	yes	yes	yes	yes	yes	yes	yes	yes	yes	yes
CHR	NODE_16	37941	38720	+	fig|6666666.93405.peg.1840	CDS	780		Phosphatidylglycerophosphatase B (EC 3.1.3.27)	Glycerolipid and Glycerophospholipid Metabolism in Bacteria	yes	no	no	no	no	no	no	no	yes	yes	no	no	no	no
CHR	NODE_16	38816	39562	+	fig|6666666.93405.peg.1841	CDS	747	lpxE	lipid A 1'-phosphatase	Glycerolipid and Glycerophospholipid Metabolism in Bacteria	yes	yes	yes	yes	yes	yes	yes	yes	no	no	no	no	no	no
CHR	NODE_16	39855	40166	+	fig|6666666.93405.peg.1842	CDS	312		transcriptional regulator, ArsR family	- none -	yes	no	no	yes	no	no	no	no	no	no	no	no	no	no
CHR	NODE_16	40325	41074	+	fig|6666666.93405.peg.1843	CDS	750		short-chain dehydrogenase/reductase	Fatty Acid Biosynthesis FASII	yes	yes	yes	yes	yes	yes	yes	yes	yes	yes	no	no	no	no
CHR	NODE_16	41124	41249	+	fig|6666666.93405.peg.1844	CDS	126		hypothetical protein	- none -	no	no	no	no	no	no	no	no	no	no	no	no	no	no
CHR	NODE_16	41369	41878	+	fig|6666666.93405.peg.1845	CDS	510		non-specific DNA-binding protein Dps / Iron-binding ferritin-like antioxidant protein / ferroxidase	Oxidative stress, Oxidative stress, Oxidative stress	yes	yes	yes	yes	no	no	no	yes	yes	yes	yes	no	no	no
CHR	NODE_16	41979	42095	+	fig|6666666.93405.peg.1846	CDS	117		hypothetical protein	- none -	yes	no	no	no	no	no	no	no	no	no	no	no	no	no
CHR	NODE_16	42206	43240	+	fig|6666666.93405.peg.1847	CDS	1035	asd	aspartate-semialdehyde dehydrogenase	Lysine Biosynthesis DAP Pathway, Lysine Biosynthesis DAP Pathway, GJO scratch, Threonine and Homoserine Biosynthesis	yes	yes	yes	yes	yes	yes	yes	yes	yes	yes	yes	yes	yes	yes
CHR	NODE_16	43528	44349	+	fig|6666666.93405.peg.1848	CDS	822		lytic murein transglycosylase	Murein Hydrolases, Peptidoglycan Biosynthesis	yes	yes	yes	yes	yes	yes	yes	yes	yes	yes	yes	yes	yes	yes
CHR	NODE_16	45064	44420	-	fig|6666666.93405.peg.1849	CDS	645	cynT	carbonate dehydratase	Zinc regulated enzymes	yes	yes	yes	yes	yes	yes	yes	yes	yes	yes	yes	yes	yes	yes
CHR	NODE_16	46010	45135	-	fig|6666666.93405.peg.1850	CDS	876	pdxK	pyridoxal kinase	Pyridoxin (Vitamin B6) Biosynthesis	yes	yes	yes	yes	no	yes	yes	yes	yes	yes	yes	yes	yes	yes
CHR	NODE_16	46239	46099	-	fig|6666666.93405.peg.1851	CDS	141		hypothetical protein	- none -	yes	no	no	no	no	no	no	no	no	no	no	no	no	no
CHR	NODE_16	46305	51095	+	fig|6666666.93405.peg.1852	CDS	4791	gdhB	NAD-glutamate dehydrogenase	Glutamate dehydrogenases, Glutamine, Glutamate, Aspartate and Asparagine Biosynthesis	yes	yes	yes	yes	yes	yes	yes	yes	yes	yes	yes	yes	yes	yes
CHR	NODE_16	51308	52630	+	fig|6666666.93405.peg.1853	CDS	1323		putative major facilitator superfamily (MFS) drug efflux transporter	- none -	yes	yes	yes	yes	yes	yes	yes	yes	yes	yes	yes	yes	yes	yes
CHR	NODE_16	54450	52834	-	fig|6666666.93405.peg.1854	CDS	1617	purH	phosphoribosylaminoimidazolecarboxamide formyltransferase/IMP cyclohydrolase	5-FCL-like protein, CBSS-366602.3.peg.5141, CBSS-366602.3.peg.5141, De Novo Purine Biosynthesis, De Novo Purine Biosynthesis	yes	yes	yes	yes	yes	yes	yes	yes	yes	yes	yes	yes	yes	yes
CHR	NODE_16	56165	54540	-	fig|6666666.93405.peg.1855	CDS	1626		heparinase II/III family protein	CBSS-366602.3.peg.5141	yes	yes	yes	yes	yes	yes	yes	yes	yes	yes	no	yes	yes	yes
CHR	NODE_16	56372	56253	-	fig|6666666.93405.peg.1856	CDS	120		hypothetical protein	- none -	yes	no	no	no	no	no	no	no	no	no	no	no	no	no
CHR	NODE_16	57835	56441	-	fig|6666666.93405.peg.1857	CDS	1395	rsmB	putative ribosomal RNA small subunit methyltransferase B	CBSS-366602.3.peg.5141, Conserved gene cluster associated with Met-tRNA formyltransferase	yes	yes	yes	yes	yes	yes	yes	yes	yes	yes	yes	yes	yes	yes
CHR	NODE_16	58818	57832	-	fig|6666666.93405.peg.1858	CDS	987	htpX	putative protease HtpX	- none -	yes	yes	yes	yes	yes	yes	yes	yes	yes	yes	yes	yes	yes	yes
CHR	NODE_16	59046	58888	-	fig|6666666.93405.peg.1859	CDS	159		hypothetical protein	- none -	no	no	no	no	no	no	no	no	no	no	no	no	no	no
CHR	NODE_16	59218	60225	+	fig|6666666.93405.peg.1860	CDS	1008		hypothetical protein	- none -	yes	no	no	no	no	no	no	no	no	no	no	no	no	no
CHR	NODE_16	62289	60292	-	fig|6666666.93405.peg.1861	CDS	1998	acsA	acetate--CoA ligase	Pyruvate metabolism II: acetyl-CoA, acetogenesis from pyruvate	yes	yes	no	yes	yes	yes	yes	yes	yes	yes	yes	yes	yes	yes
CHR	NODE_16	62474	62337	-	fig|6666666.93405.peg.1862	CDS	138		hypothetical protein	- none -	yes	no	no	no	no	no	no	no	no	no	no	no	no	no
CHR	NODE_16	62473	63180	+	fig|6666666.93405.peg.1863	CDS	708		hypothetical protein	- none -	yes	yes	yes	yes	yes	yes	yes	yes	yes	yes	yes	yes	yes	yes
CHR	NODE_16	63584	63760	+	fig|6666666.93405.peg.1864	CDS	177		hypothetical protein	- none -	yes	no	no	no	no	no	no	no	no	no	no	no	no	no
CHR	NODE_16	64459	63800	-	fig|6666666.93405.peg.1865	CDS	660		pyridoxal phosphate enzyme, YggS family	A Hypothetical Protein Related to Proline Metabolism, CBSS-630.2.peg.3360	yes	yes	yes	yes	yes	yes	yes	yes	yes	yes	yes	yes	yes	yes
CHR	NODE_16	64653	64438	-	fig|6666666.93405.peg.1866	CDS	216		hypothetical protein	- none -	yes	no	no	no	no	no	no	no	no	no	no	no	no	no
CHR	NODE_16	64660	67290	+	fig|6666666.93405.peg.1867	CDS	2631	leuS	leucyl-tRNA synthetase	tRNA aminoacylation, Leu	yes	yes	no	yes	yes	yes	yes	yes	yes	yes	yes	yes	yes	yes
CHR	NODE_16	67397	67801	+	fig|6666666.93405.peg.1868	CDS	405		hypothetical protein	- none -	yes	no	no	no	no	no	no	no	no	no	no	no	no	no
CHR	NODE_16	67816	68853	+	fig|6666666.93405.peg.1869	CDS	1038	holA	DNA polymerase III, delta subunit	- none -	yes	yes	yes	yes	yes	yes	yes	yes	yes	yes	yes	yes	yes	yes
CHR	NODE_16	69857	68973	-	fig|6666666.93405.peg.1870	CDS	885	parB	chromosome-partitioning protein ParB	Bacterial Cytoskeleton, Cell Division Subsystem including YidCD, Plasmid replication, RNA modification and chromosome partitioning cluster	yes	yes	yes	yes	yes	yes	yes	yes	yes	yes	yes	yes	yes	yes
CHR	NODE_16	70685	69888	-	fig|6666666.93405.peg.1871	CDS	798	parA	chromosome partitioning protein ParA	Bacterial Cell Division, Bacterial Cytoskeleton, Cell Division Subsystem including YidCD, Plasmid replication, RNA modification and chromosome partitioning cluster, Ribosome post-transcriptional modification and chromosomal segregation cluster	yes	yes	yes	yes	yes	yes	yes	yes	yes	yes	yes	yes	yes	yes
CHR	NODE_16	71322	70705	-	fig|6666666.93405.peg.1872	CDS	618	gidB	16S rRNA methyltransferase GidB	Cell Division Subsystem including YidCD, RNA methylation, RNA modification and chromosome partitioning cluster	yes	yes	no	yes	yes	yes	yes	yes	yes	yes	yes	yes	yes	yes
CHR	NODE_16	73228	71348	-	fig|6666666.93405.peg.1873	CDS	1881	gidA	tRNA uridine 5-carboxymethylaminomethyl modification enzyme GidA	Cell Division Subsystem including YidCD, RNA modification and chromosome partitioning cluster, mnm5U34 biosynthesis bacteria, tRNA modification Bacteria, tRNAmodification position 34	yes	yes	yes	yes	yes	yes	yes	yes	yes	yes	yes	yes	yes	yes
CHR	NODE_16	74225	73335	-	fig|6666666.93405.peg.1874	CDS	891		GTPase and tRNA-U34 5-formylation enzyme TrmE	Cell Division Subsystem including YidCD, RNA modification and chromosome partitioning cluster, RNA modification cluster, Universal GTPases, mnm5U34 biosynthesis bacteria, tRNA modification Bacteria, tRNAmodification position 34	yes	no	no	no	no	no	no	no	no	no	no	no	no	no
CHR	NODE_16	74211	74339	+	fig|6666666.93405.peg.1875	CDS	129		hypothetical protein	- none -	yes	no	no	no	no	no	no	no	no	no	no	no	no	no
CHR	NODE_16	76136	74871	-	fig|6666666.93405.peg.1876	CDS	1266	rho	transcription termination factor Rho	Transcription factors bacterial	yes	yes	yes	yes	yes	yes	yes	yes	yes	yes	yes	yes	yes	yes
CHR	NODE_16	76891	76337	-	fig|6666666.93405.peg.1877	CDS	555		hypothetical protein	Heme and Siroheme Biosynthesis	yes	yes	yes	yes	yes	yes	yes	yes	yes	yes	yes	yes	yes	yes
CHR	NODE_16	77900	76896	-	fig|6666666.93405.peg.1878	CDS	1005	hemE	uroporphyrinogen decarboxylase	Heme and Siroheme Biosynthesis	yes	yes	yes	yes	yes	yes	yes	yes	yes	yes	yes	yes	yes	yes
CHR	NODE_16	78357	78172	-	fig|6666666.93405.peg.1879	CDS	186		hypothetical protein	- none -	no	no	no	no	no	no	no	no	no	no	no	no	no	no
CHR	NODE_16	78331	79152	+	fig|6666666.93405.peg.1880	CDS	822		putative phosphotransferase	- none -	yes	yes	yes	yes	yes	yes	yes	yes	yes	yes	yes	yes	yes	yes
CHR	NODE_16	79188	79787	+	fig|6666666.93405.peg.1881	CDS	600	maf	septum formation protein Maf	Bacterial Cell Division, Bacterial Cytoskeleton	yes	yes	yes	yes	yes	yes	yes	yes	yes	yes	yes	yes	yes	yes
CHR	NODE_16	79780	80637	+	fig|6666666.93405.peg.1882	CDS	858	aroE	shikimate 5-dehydrogenase	Chorismate Synthesis, Cluster containing Alanyl-tRNA synthetase, Common Pathway For Synthesis of Aromatic Compounds (DAHP synthase to chorismate)	yes	yes	yes	yes	yes	yes	yes	yes	yes	yes	yes	yes	yes	yes
CHR	NODE_16	80637	81254	+	fig|6666666.93405.peg.1883	CDS	618	coaE	dephospho-CoA kinase	Coenzyme A Biosynthesis	yes	yes	no	yes	yes	yes	yes	yes	yes	yes	yes	yes	yes	yes
CHR	NODE_16	81256	81972	+	fig|6666666.93405.peg.1884	CDS	717	dnaQ	DNA polymerase III, epsilon subunit	CBSS-228410.1.peg.134, CBSS-342610.3.peg.1536	yes	yes	no	yes	yes	yes	yes	yes	yes	yes	yes	yes	yes	yes
CHR	NODE_16	82551	82069	-	fig|6666666.93405.peg.1885	CDS	483	secB	protein-export chaperone SecB	- none -	yes	yes	yes	yes	yes	yes	yes	yes	yes	yes	yes	yes	yes	yes
CHR	NODE_16	83175	82645	-	fig|6666666.93405.peg.1886	CDS	531		FxsA cytoplasmic membrane protein	- none -	yes	yes	yes	yes	no	no	no	no	no	no	no	no	no	no
CHR	NODE_16	83321	84022	+	fig|6666666.93405.peg.1887	CDS	702		import inner membrane translocase subunit Tim44	- none -	yes	yes	yes	yes	yes	yes	yes	yes	yes	yes	yes	yes	yes	yes
CHR	NODE_16	84019	85137	+	fig|6666666.93405.peg.1888	CDS	1119	mltA	membrane-bound lytic murein transglycosylase	Murein Hydrolases	yes	yes	yes	yes	yes	yes	yes	yes	yes	yes	yes	yes	yes	yes
CHR	NODE_16	85137	85706	+	fig|6666666.93405.peg.1889	CDS	570		DNA repair protein, Smr/MutS family	- none -	yes	yes	yes	yes	yes	yes	yes	yes	yes	yes	yes	yes	yes	yes
CHR	NODE_16	85703	86068	+	fig|6666666.93405.peg.1890	CDS	366		transcriptional regulator, XRE family	- none -	yes	yes	yes	yes	yes	yes	yes	yes	yes	yes	yes	yes	yes	yes
CHR	NODE_16	86218	88653	+	fig|6666666.93405.peg.1891	CDS	2436	gyrB	DNA gyrase, B subunit	Cell Division Subsystem including YidCD, DNA gyrase subunits, DNA replication cluster 1, DNA topoisomerases, Type II, ATP-dependent, Resistance to fluoroquinolones	yes	yes	yes	yes	yes	yes	yes	yes	yes	yes	yes	yes	yes	yes
CHR	NODE_16	89320	88721	-	fig|6666666.93405.peg.1892	CDS	600		NAD(P)H-flavin oxidoreductase	- none -	yes	yes	yes	yes	yes	yes	yes	yes	yes	yes	yes	no	no	no
CHR	NODE_16	89701	89402	-	fig|6666666.93405.peg.1893	CDS	300		hypothetical protein	- none -	yes	yes	yes	yes	yes	yes	yes	yes	no	no	no	no	no	no
CHR	NODE_16	89856	90809	+	fig|6666666.93405.peg.1894	CDS	954		glutathione S-transferase	Glutathione: Non-redox reactions	yes	yes	yes	yes	no	no	yes	yes	no	yes	no	no	no	no
CHR	NODE_16	90872	92305	+	fig|6666666.93405.peg.1895	CDS	1434		aromatic amino acid decarboxylase	Aromatic amino acid degradation, Auxin biosynthesis	yes	yes	yes	yes	no	no	no	no	no	no	no	no	yes	yes
CHR	NODE_16	92410	93252	+	fig|6666666.93405.peg.1896	CDS	843	hpaG	2-hydroxyhepta-2,4-diene-1,7-dioate isomerase	Aromatic amino acid degradation, Aromatic amino acid degradation	yes	yes	yes	yes	yes	yes	yes	yes	yes	yes	yes	yes	yes	yes
CHR	NODE_16	93462	94736	+	fig|6666666.93405.peg.1897	CDS	1275	depA	polyhydroxyalkanoate depolymerase	Polyhydroxybutyrate metabolism	yes	yes	yes	yes	yes	yes	yes	yes	yes	yes	yes	yes	yes	yes
CHR	NODE_16	94895	95335	+	fig|6666666.93405.peg.1898	CDS	441		hypothetical protein	- none -	yes	yes	yes	yes	yes	yes	yes	yes	yes	yes	no	yes	yes	yes
CHR	NODE_16	95489	95322	-	fig|6666666.93405.peg.1899	CDS	168		hypothetical protein	- none -	no	no	no	no	no	no	no	no	no	no	no	no	no	no
CHR	NODE_16	95491	96186	+	fig|6666666.93405.peg.1900	CDS	696		zinc metallopeptidase	Restriction-Modification System	yes	yes	yes	yes	yes	yes	yes	yes	yes	yes	yes	yes	yes	yes
CHR	NODE_16	96670	96239	-	fig|6666666.93405.peg.1901	CDS	432		transcriptional regulator, HxlR family	- none -	yes	yes	yes	yes	yes	yes	yes	yes	yes	no	no	no	no	yes
CHR	NODE_16	96760	97575	+	fig|6666666.93405.peg.1902	CDS	816		short chain dehydrogenase/reductase	CBSS-246196.1.peg.364, Fatty Acid Biosynthesis FASII	yes	yes	yes	yes	yes	yes	yes	yes	yes	no	no	no	no	yes
CHR	NODE_16	97771	98445	+	fig|6666666.93405.peg.1903	CDS	675	trpF	N-(5'phosphoribosyl)anthranilate isomerase	Auxin biosynthesis, Chorismate: Intermediate for synthesis of Tryptophan, PAPA antibiotics, PABA, 3-hydroxyanthranilate and more., Tryptophan synthesis	yes	yes	no	yes	yes	yes	yes	yes	yes	yes	yes	yes	yes	yes
CHR	NODE_16	98442	99656	+	fig|6666666.93405.peg.1904	CDS	1215	trpB	tryptophan synthase, beta subunit	Auxin biosynthesis, Chorismate: Intermediate for synthesis of Tryptophan, PAPA antibiotics, PABA, 3-hydroxyanthranilate and more., Tryptophan synthesis	yes	yes	no	yes	yes	yes	yes	yes	yes	yes	yes	yes	yes	yes
CHR	NODE_16	99667	100506	+	fig|6666666.93405.peg.1905	CDS	840	trpA	tryptophan synthase, alpha subunit	Auxin biosynthesis, Chorismate: Intermediate for synthesis of Tryptophan, PAPA antibiotics, PABA, 3-hydroxyanthranilate and more., Tryptophan synthesis	yes	yes	yes	yes	yes	yes	yes	yes	yes	yes	yes	yes	yes	yes
CHR	NODE_16	100597	101508	+	fig|6666666.93405.peg.1906	CDS	912	accD	acetyl-CoA carboxylase, carboxyl transferase, beta subunit	Colicin V and Bacteriocin Production Cluster, Fatty Acid Biosynthesis FASII	yes	yes	yes	yes	yes	yes	yes	yes	yes	yes	yes	yes	yes	yes
CHR	NODE_16	101552	102895	+	fig|6666666.93405.peg.1907	CDS	1344	folC	zinc-binding oxidoreductase protein	Colicin V and Bacteriocin Production Cluster, Colicin V and Bacteriocin Production Cluster, Folate Biosynthesis, Folate Biosynthesis	yes	yes	yes	yes	yes	yes	yes	yes	yes	yes	yes	yes	yes	yes
CHR	NODE_16	103279	102959	-	fig|6666666.93405.peg.1908	CDS	321	trxA	thioredoxin	CBSS-272943.3.peg.263	yes	yes	yes	yes	yes	yes	yes	yes	yes	yes	yes	yes	yes	yes
CHR	NODE_16	106921	103355	-	fig|6666666.93405.peg.1909	CDS	3567	addA	double-strand break repair helicase AddA	CBSS-272943.3.peg.263	yes	yes	yes	yes	yes	yes	yes	yes	yes	yes	yes	yes	yes	yes
CHR	NODE_16	110102	106914	-	fig|6666666.93405.peg.1910	CDS	3189	addB	double-strand break repair protein AddB	CBSS-272943.3.peg.263	yes	yes	yes	yes	yes	yes	yes	yes	yes	yes	yes	yes	yes	yes
CHR	NODE_16	110837	110106	-	fig|6666666.93405.peg.1911	CDS	732		nucleotidyl transferase	- none -	yes	yes	yes	yes	yes	yes	yes	yes	yes	yes	yes	yes	yes	yes
CHR	NODE_16	112425	110914	-	fig|6666666.93405.peg.1912	CDS	1512		ATP/GTP-binding protein	- none -	yes	yes	yes	yes	yes	yes	yes	yes	yes	yes	yes	yes	yes	yes
CHR	NODE_16	114887	112422	-	fig|6666666.93405.peg.1913	CDS	2466		two component sensor kinase	CBSS-272943.3.peg.263	yes	yes	yes	yes	yes	yes	yes	yes	yes	yes	yes	yes	yes	yes
CHR	NODE_16	116728	115328	-	fig|6666666.93405.peg.1914	CDS	1401	ahcY	adenosylhomocysteinase	Methionine Biosynthesis, Methionine Degradation	yes	yes	yes	yes	yes	yes	yes	yes	yes	yes	yes	yes	yes	yes
CHR	NODE_16	116979	117647	+	fig|6666666.93405.peg.1915	CDS	669		glutathione S-transferase	Glutathione: Non-redox reactions	yes	yes	no	yes	no	no	no	no	no	no	no	no	no	no
CHR	NODE_16	117948	117673	-	fig|6666666.93405.peg.1916	CDS	276	ptsH	phosphocarrier protein HPr	The Chv regulatory system of Alphaproteobacteria	yes	yes	yes	yes	yes	yes	yes	yes	yes	yes	yes	yes	yes	yes
CHR	NODE_16	118369	117968	-	fig|6666666.93405.peg.1917	CDS	402		pts system, mannose-specific iiab component	The Chv regulatory system of Alphaproteobacteria	yes	yes	yes	yes	yes	yes	yes	yes	yes	yes	yes	yes	yes	yes
CHR	NODE_16	118972	118520	-	fig|6666666.93405.peg.1918	CDS	453		hypothetical protein	- none -	yes	yes	yes	yes	no	no	no	no	no	no	no	no	no	no
CHR	NODE_16	120807	118969	-	fig|6666666.93405.peg.1919	CDS	1839	chvG	sensor protein ChvG	The Chv regulatory system of Alphaproteobacteria	yes	yes	yes	yes	yes	yes	yes	yes	yes	yes	yes	yes	yes	yes
CHR	NODE_16	121706	120957	-	fig|6666666.93405.peg.1920	CDS	750	chvI	transcriptional regulatory protein ChvI	The Chv regulatory system of Alphaproteobacteria	yes	yes	yes	yes	yes	yes	yes	yes	yes	yes	yes	yes	yes	yes
CHR	NODE_16	122040	123650	+	fig|6666666.93405.peg.1921	CDS	1611	pckA	phosphoenolpyruvate carboxykinase (ATP)	Pyruvate metabolism I: anaplerotic reactions, PEP, Serine-glyoxylate cycle	yes	yes	yes	yes	yes	yes	yes	yes	yes	yes	yes	yes	yes	yes
CHR	NODE_16	123760	124194	+	fig|6666666.93405.peg.1922	CDS	435		class I peptide chain release factor	Translation termination factors bacterial	yes	yes	yes	yes	yes	yes	yes	yes	yes	yes	yes	yes	yes	yes
CHR	NODE_16	124477	125085	+	fig|6666666.93405.peg.1923	CDS	609	alkB	alpha-ketoglutarate-dependent dioxygenase AlkB	DNA repair, bacterial	yes	yes	yes	yes	yes	yes	yes	yes	yes	yes	no	yes	yes	yes
CHR	NODE_16	126085	125090	-	fig|6666666.93405.peg.1924	CDS	996	coaA	pantothenate kinase	Coenzyme A Biosynthesis	yes	yes	yes	yes	yes	yes	yes	yes	yes	yes	yes	yes	yes	yes
CHR	NODE_16	126406	126092	-	fig|6666666.93405.peg.1925	CDS	315	hisE	phosphoribosyl-ATP diphosphatase	Histidine Biosynthesis, Riboflavin synthesis cluster	yes	yes	yes	yes	yes	yes	yes	yes	yes	yes	yes	yes	yes	yes
CHR	NODE_16	127210	126422	-	fig|6666666.93405.peg.1926	CDS	789	hisF	imidazoleglycerol phosphate synthase, cyclase subunit	Histidine Biosynthesis	yes	yes	yes	yes	yes	yes	yes	yes	yes	yes	yes	yes	yes	yes
CHR	NODE_16	127950	127207	-	fig|6666666.93405.peg.1927	CDS	744	hisA	1-(5-phosphoribosyl)-5-[(5-phosphoribosylamino)methylideneamino]imidazole-4-carboxamide isomerase	Chorismate: Intermediate for synthesis of Tryptophan, PAPA antibiotics, PABA, 3-hydroxyanthranilate and more., Histidine Biosynthesis	yes	yes	yes	yes	yes	yes	yes	yes	yes	yes	yes	yes	yes	yes
CHR	NODE_16	128625	127975	-	fig|6666666.93405.peg.1928	CDS	651	hisH	imidazole glycerol phosphate synthase, glutamine amidotransferase subunit	Histidine Biosynthesis	yes	yes	yes	yes	yes	yes	yes	yes	yes	yes	yes	yes	yes	yes
CHR	NODE_16	129110	128628	-	fig|6666666.93405.peg.1929	CDS	483		hypothetical protein	- none -	yes	no	yes	yes	no	no	no	no	no	no	no	no	no	no
CHR	NODE_16	129744	129136	-	fig|6666666.93405.peg.1930	CDS	609	hisB	imidazoleglycerol-phosphate dehydratase	Histidine Biosynthesis	yes	yes	yes	yes	yes	yes	yes	yes	yes	yes	yes	yes	yes	yes
CHR	NODE_16	129959	130486	+	fig|6666666.93405.peg.1931	CDS	528	hslV	ATP-dependent protease peptidase subunit HslV	Proteasome bacterial, Proteolysis in bacteria, ATP-dependent	yes	yes	yes	yes	yes	yes	yes	yes	yes	yes	yes	yes	yes	yes
CHR	NODE_16	130530	131837	+	fig|6666666.93405.peg.1932	CDS	1308	hslU	ATP-dependent protease peptidase subunit HslU	Proteasome bacterial, Proteolysis in bacteria, ATP-dependent	yes	yes	no	yes	yes	yes	yes	yes	yes	yes	yes	yes	yes	yes
CHR	NODE_16	131992	132945	+	fig|6666666.93405.peg.1933	CDS	954		hypothetical protein	- none -	yes	yes	yes	yes	yes	yes	yes	yes	yes	yes	yes	yes	yes	yes
CHR	NODE_16	132994	134388	+	fig|6666666.93405.peg.1934	CDS	1395		cytochrome P450 4A3	- none -	yes	yes	yes	yes	yes	yes	yes	yes	yes	yes	no	yes	yes	no
CHR	NODE_16	134476	136479	+	fig|6666666.93405.peg.1935	CDS	2004		putative hydantoinase/oxoprolinase	- none -	yes	yes	no	yes	no	no	no	no	no	no	no	yes	yes	no
CHR	NODE_16	136598	138766	+	fig|6666666.93405.peg.1936	CDS	2169	glcB	malate synthase G	Glyoxylate bypass, Glyoxylate bypass cluster	yes	yes	yes	yes	yes	yes	yes	yes	yes	yes	yes	yes	yes	yes
CHR	NODE_16	139705	139031	-	fig|6666666.93405.peg.1937	CDS	675		ErfK/YbiS/YcfS/YnhG family protein	- none -	yes	yes	yes	yes	yes	yes	yes	yes	yes	yes	yes	yes	yes	yes
CHR	NODE_16	139989	140474	+	fig|6666666.93405.peg.1938	CDS	486		Transcription elongation factor	- none -	yes	no	no	no	no	no	no	no	no	no	no	no	no	no
CHR	NODE_16	141166	140576	-	fig|6666666.93405.peg.1939	CDS	591	actR	photosynthetic apparatus regulatory protein RegA	Global Two-component Regulator PrrBA in Proteobacteria	yes	yes	yes	yes	yes	yes	yes	yes	yes	yes	yes	yes	yes	yes
CHR	NODE_16	142599	141292	-	fig|6666666.93405.peg.1940	CDS	1308	actS	sensor histidine kinase RegB	Global Two-component Regulator PrrBA in Proteobacteria	yes	yes	yes	yes	yes	yes	yes	yes	yes	yes	yes	yes	yes	yes
CHR	NODE_16	145109	142632	-	fig|6666666.93405.peg.1941	CDS	2478	hrpB	ATP-dependent helicase HrpB	CBSS-316057.3.peg.1308, CBSS-316057.3.peg.1308	yes	yes	yes	yes	yes	yes	yes	yes	yes	yes	yes	yes	yes	yes
CHR	NODE_16	146056	145106	-	fig|6666666.93405.peg.1942	CDS	951		Ornithine cyclodeaminase (EC 4.3.1.12) (OCD).	Arginine and Ornithine Degradation	yes	no	no	yes	yes	yes	yes	yes	no	no	no	no	yes	yes
CHR	NODE_16	146260	146087	-	fig|6666666.93405.peg.1943	CDS	174		hypothetical protein	- none -	yes	no	no	no	no	no	no	no	no	no	no	no	no	no
CHR	NODE_17	154	26	-	fig|6666666.93405.peg.1944	CDS	129		hypothetical protein	- none -	no	no	no	no	no	no	no	no	no	no	no	no	no	no
CHR	NODE_17	239	391	+	fig|6666666.93405.peg.1945	CDS	153		hypothetical protein	- none -	yes	no	no	no	no	no	no	no	no	no	no	no	no	no
CHR	NODE_17	1018	551	-	fig|6666666.93405.peg.1946	CDS	468	rpsI	30S ribosomal protein S9	Ribosome SSU bacterial	yes	yes	yes	yes	yes	yes	yes	yes	yes	yes	yes	yes	yes	yes
CHR	NODE_17	1485	1021	-	fig|6666666.93405.peg.1947	CDS	465	rplM	50S ribosomal protein L13	Ribosome LSU bacterial	yes	yes	yes	yes	yes	yes	yes	yes	yes	yes	yes	yes	yes	yes
CHR	NODE_17	2560	1724	-	fig|6666666.93405.peg.1948	CDS	837		transporter, dme family	- none -	yes	yes	yes	yes	yes	yes	yes	yes	yes	yes	yes	yes	no	yes
CHR	NODE_17	3361	3032	-	fig|6666666.93405.peg.1949	CDS	330		hypothetical protein	- none -	yes	yes	yes	yes	no	no	no	no	no	no	no	no	no	no
CHR	NODE_17	3473	3901	+	fig|6666666.93405.peg.1950	CDS	429		putative CoA-binding protein	Methionine Biosynthesis, Methionine Biosynthesis	yes	yes	yes	yes	yes	yes	yes	yes	yes	yes	yes	yes	yes	yes
CHR	NODE_17	4062	5345	+	fig|6666666.93405.peg.1951	CDS	1284	cysD	O-acetylhomoserine (thiol)-lyase	Methionine Biosynthesis, Methionine Biosynthesis	yes	yes	yes	yes	yes	yes	yes	yes	yes	yes	yes	yes	yes	yes
CHR	NODE_17	5386	5724	+	fig|6666666.93405.peg.1952	CDS	339		transcriptional regulator	- none -	yes	yes	yes	yes	yes	yes	yes	yes	yes	yes	yes	yes	yes	yes
CHR	NODE_17	5819	5706	-	fig|6666666.93405.peg.1953	CDS	114		hypothetical protein	- none -	no	no	no	no	no	no	no	no	no	no	no	no	no	no
CHR	NODE_17	6005	7030	+	fig|6666666.93405.peg.1954	CDS	1026	pstS	phosphate ABC transporter, phosphate-binding protein PstS	High affinity phosphate transporter and control of PHO regulon, PhoR-PhoB two-component regulatory system, Phosphate metabolism	yes	yes	yes	yes	no	no	no	no	no	no	no	no	no	no
CHR	NODE_17	7199	8077	+	fig|6666666.93405.peg.1955	CDS	879	pstC	phosphate ABC transporter, permease protein PstC	High affinity phosphate transporter and control of PHO regulon, Phosphate metabolism	yes	yes	no	yes	no	no	no	no	no	no	no	no	no	no
CHR	NODE_17	8089	8940	+	fig|6666666.93405.peg.1956	CDS	852	pstA	phosphate ABC transporter, permease protein PstA	High affinity phosphate transporter and control of PHO regulon, Phosphate metabolism	yes	yes	no	yes	no	no	no	no	no	no	no	no	no	no
CHR	NODE_17	8937	9803	+	fig|6666666.93405.peg.1957	CDS	867	pstB	phosphate ABC transporter, ATP-binding protein PstB	High affinity phosphate transporter and control of PHO regulon, Phosphate metabolism	yes	yes	no	yes	no	no	no	yes	no	no	no	no	no	no
CHR	NODE_17	11166	9922	-	fig|6666666.93405.peg.1958	CDS	1245		putative cytochrome P450	- none -	yes	no	no	yes	yes	yes	yes	yes	yes	yes	yes	yes	yes	yes
CHR	NODE_17	12461	11208	-	fig|6666666.93405.peg.1959	CDS	1254		hypothetical protein	- none -	yes	yes	yes	yes	no	no	no	no	no	no	no	no	no	no
CHR	NODE_17	12612	12478	-	fig|6666666.93405.peg.1960	CDS	135		hypothetical protein	- none -	yes	no	no	no	no	no	no	no	no	no	no	no	no	no
CHR	NODE_17	12897	13505	+	fig|6666666.93405.peg.1961	CDS	609	clpP	ATP-dependent Clp protease, proteolytic subunit ClpP	Proteasome bacterial, Proteolysis in bacteria, ATP-dependent, cAMP signaling in bacteria	yes	yes	yes	yes	yes	yes	yes	yes	yes	yes	yes	yes	yes	yes
CHR	NODE_17	13808	15085	+	fig|6666666.93405.peg.1962	CDS	1278	clpX	ATP-dependent Clp protease, ATP-binding subunit ClpX	Proteasome bacterial, Proteolysis in bacteria, ATP-dependent	yes	yes	yes	yes	yes	yes	yes	yes	yes	yes	yes	yes	yes	yes
CHR	NODE_17	15505	17925	+	fig|6666666.93405.peg.1963	CDS	2421	lon	ATP-dependent protease La	Proteasome bacterial, Proteolysis in bacteria, ATP-dependent	yes	yes	no	yes	yes	yes	yes	yes	yes	yes	yes	yes	yes	yes
CHR	NODE_17	18071	17922	-	fig|6666666.93405.peg.1964	CDS	150		hypothetical protein	- none -	yes	no	no	no	no	no	no	no	no	no	no	no	no	no
CHR	NODE_17	18158	18406	+	fig|6666666.93405.peg.1965	CDS	249	hupA	DNA-binding protein HU	DNA structural proteins, bacterial	yes	yes	no	yes	yes	yes	yes	yes	yes	yes	yes	yes	yes	yes
CHR	NODE_17	19249	18512	-	fig|6666666.93405.peg.1966	CDS	738		short-chain dehydrogenase/reductase	CBSS-246196.1.peg.364, Fatty Acid Biosynthesis FASII	yes	yes	no	yes	no	no	no	no	no	no	no	no	yes	no
CHR	NODE_17	20366	19380	-	fig|6666666.93405.peg.1967	CDS	987		aryl-alcohol dehydrogenase protein	- none -	yes	yes	no	yes	yes	yes	yes	yes	yes	yes	no	yes	yes	yes
CHR	NODE_17	20689	21924	+	fig|6666666.93405.peg.1968	CDS	1236		putative metallophosphoesterase	DNA repair, bacterial	yes	yes	yes	yes	no	no	no	no	no	no	no	no	no	no
CHR	NODE_17	21928	25386	+	fig|6666666.93405.peg.1969	CDS	3459		RecF/RecN/SMC familyt protein	- none -	yes	yes	yes	yes	no	no	no	no	no	no	no	no	no	no
CHR	NODE_17	25495	25890	+	fig|6666666.93405.peg.1970	CDS	396		hypothetical protein	- none -	yes	no	no	yes	yes	yes	yes	yes	yes	yes	yes	yes	yes	yes
CHR	NODE_17	28118	25932	-	fig|6666666.93405.peg.1971	CDS	2187		putative glycosyltransferase	- none -	yes	yes	yes	no	no	no	no	no	no	no	no	no	no	no
CHR	NODE_17	29302	28172	-	fig|6666666.93405.peg.1972	CDS	1131		hypothetical protein	- none -	yes	yes	yes	no	no	no	no	no	no	no	no	no	no	no
CHR	NODE_17	30564	29299	-	fig|6666666.93405.peg.1973	CDS	1266		putative KpsE/CtrB/VexD-like capsular polysaccharide export protein	- none -	yes	yes	yes	no	no	no	no	no	no	no	no	no	no	no
CHR	NODE_17	31246	30593	-	fig|6666666.93405.peg.1974	CDS	654		putative RkpS/KpsT/CtrD/VexC-like capsular polysaccharide export, ATP-binding component	- none -	yes	yes	yes	no	no	no	no	no	no	no	no	no	no	no
CHR	NODE_17	32568	31261	-	fig|6666666.93405.peg.1975	CDS	1308		putative KpsE/CtrB/VexD-like capsular polysaccharide export protein	- none -	yes	yes	yes	no	no	no	no	no	no	no	no	no	no	no
CHR	NODE_17	33214	32537	-	fig|6666666.93405.peg.1976	CDS	678		hypothetical protein	- none -	no	no	no	no	no	no	no	no	no	no	no	no	no	no
CHR	NODE_17	33256	33181	-	fig|6666666.93405.rna.22	rna	76		tRNA-Val-TAC	- none -
CHR	NODE_17	33649	33725	+	fig|6666666.93405.rna.23	rna	77		tRNA-Asp-GTC	- none -
[truncated: 5,070 more rows]

## Sheet: URLs
GENE	RtropiciCIAT899	RfreireiPRF81	RrhizogenesK84	RetliCFN42	RetliMim1	RphaseoliCIAT652	Rleguminosarum3841	RgrahamiiCCGE502	RmesoamericanumSTM3625	AfabrumC58	Smeliloti1021	SinorhizobiumNGR234	SfrediiHH103	RtropiciCIAT899	RfreireiPRF81	RrhizogenesK84	RetliCFN42	RetliMim1	RphaseoliCIAT652	Rleguminosarum3841	RgrahamiiCCGE502	RmesoamericanumSTM3625	AfabrumC58	Smeliloti1021	SinorhizobiumNGR234	SfrediiHH103		BLASTP	AA	BLASTP	URL
6666666.93405.peg.1	440043639	----------	221726241	86284716	528181648	190699530	115260303	512774206	----------	159140802	----------	----------	----------	http://www.ncbi.nlm.nih.gov/protein/440043639	----------	http://www.ncbi.nlm.nih.gov/protein/221726241	http://www.ncbi.nlm.nih.gov/protein/86284716	http://www.ncbi.nlm.nih.gov/protein/528181648	http://www.ncbi.nlm.nih.gov/protein/190699530	http://www.ncbi.nlm.nih.gov/protein/115260303	http://www.ncbi.nlm.nih.gov/protein/512774206	----------	http://www.ncbi.nlm.nih.gov/protein/159140802	----------	----------	----------		http://blast.ncbi.nlm.nih.gov/Blast.cgi?PAGE=Proteins&PROGRAM=blastp&BLAST_PROGRAMS=blastp&QUERY=	#REF!	&LINK_LOC=protein&PAGE_TYPE=BlastSearch	#REF!
6666666.93405.peg.2	440043640	478273034	221726242	86284717	528181649	190699531	115260304	512774207	----------	159140801	----------	----------	----------	http://www.ncbi.nlm.nih.gov/protein/440043640	http://www.ncbi.nlm.nih.gov/protein/478273034	http://www.ncbi.nlm.nih.gov/protein/221726242	http://www.ncbi.nlm.nih.gov/protein/86284717	http://www.ncbi.nlm.nih.gov/protein/528181649	http://www.ncbi.nlm.nih.gov/protein/190699531	http://www.ncbi.nlm.nih.gov/protein/115260304	http://www.ncbi.nlm.nih.gov/protein/512774207	----------	http://www.ncbi.nlm.nih.gov/protein/159140801	----------	----------	----------
6666666.93405.peg.3	440043641	478273033	221726243	86284718	528181650	190699532	115260305	512774208	----------	15160117	----------	----------	----------	http://www.ncbi.nlm.nih.gov/protein/440043641	http://www.ncbi.nlm.nih.gov/protein/478273033	http://www.ncbi.nlm.nih.gov/protein/221726243	http://www.ncbi.nlm.nih.gov/protein/86284718	http://www.ncbi.nlm.nih.gov/protein/528181650	http://www.ncbi.nlm.nih.gov/protein/190699532	http://www.ncbi.nlm.nih.gov/protein/115260305	http://www.ncbi.nlm.nih.gov/protein/512774208	----------	http://www.ncbi.nlm.nih.gov/protein/15160117	----------	----------	----------
6666666.93405.peg.4	440043642	----------	221726244	86284671	528181602	190699501	115260268	512774209	----------	159140800	----------	----------	----------	http://www.ncbi.nlm.nih.gov/protein/440043642	----------	http://www.ncbi.nlm.nih.gov/protein/221726244	http://www.ncbi.nlm.nih.gov/protein/86284671	http://www.ncbi.nlm.nih.gov/protein/528181602	http://www.ncbi.nlm.nih.gov/protein/190699501	http://www.ncbi.nlm.nih.gov/protein/115260268	http://www.ncbi.nlm.nih.gov/protein/512774209	----------	http://www.ncbi.nlm.nih.gov/protein/159140800	----------	----------	----------
6666666.93405.peg.5	440043643	----------	221726245	86284719	528181651	190699533	115260306	512774210	----------	159140799	----------	----------	----------	http://www.ncbi.nlm.nih.gov/protein/440043643	----------	http://www.ncbi.nlm.nih.gov/protein/221726245	http://www.ncbi.nlm.nih.gov/protein/86284719	http://www.ncbi.nlm.nih.gov/protein/528181651	http://www.ncbi.nlm.nih.gov/protein/190699533	http://www.ncbi.nlm.nih.gov/protein/115260306	http://www.ncbi.nlm.nih.gov/protein/512774210	----------	http://www.ncbi.nlm.nih.gov/protein/159140799	----------	----------	----------
6666666.93405.peg.6	440043644	----------	221726246	86284674	528181605	190699502	115260269	512774211	----------	15160120	----------	----------	----------	http://www.ncbi.nlm.nih.gov/protein/440043644	----------	http://www.ncbi.nlm.nih.gov/protein/221726246	http://www.ncbi.nlm.nih.gov/protein/86284674	http://www.ncbi.nlm.nih.gov/protein/528181605	http://www.ncbi.nlm.nih.gov/protein/190699502	http://www.ncbi.nlm.nih.gov/protein/115260269	http://www.ncbi.nlm.nih.gov/protein/512774211	----------	http://www.ncbi.nlm.nih.gov/protein/15160120	----------	----------	----------
6666666.93405.peg.7	440043645	----------	221726247	86284720	528181652	190699534	115260307	512774212	----------	159140798	----------	----------	----------	http://www.ncbi.nlm.nih.gov/protein/440043645	----------	http://www.ncbi.nlm.nih.gov/protein/221726247	http://www.ncbi.nlm.nih.gov/protein/86284720	http://www.ncbi.nlm.nih.gov/protein/528181652	http://www.ncbi.nlm.nih.gov/protein/190699534	http://www.ncbi.nlm.nih.gov/protein/115260307	http://www.ncbi.nlm.nih.gov/protein/512774212	----------	http://www.ncbi.nlm.nih.gov/protein/159140798	----------	----------	----------
6666666.93405.peg.8	440043646	478277869	221726248	86284721	528181653	190699535	115260308	512774213	408746774	15160122	15076145	----------	----------	http://www.ncbi.nlm.nih.gov/protein/440043646	http://www.ncbi.nlm.nih.gov/protein/478277869	http://www.ncbi.nlm.nih.gov/protein/221726248	http://www.ncbi.nlm.nih.gov/protein/86284721	http://www.ncbi.nlm.nih.gov/protein/528181653	http://www.ncbi.nlm.nih.gov/protein/190699535	http://www.ncbi.nlm.nih.gov/protein/115260308	http://www.ncbi.nlm.nih.gov/protein/512774213	http://www.ncbi.nlm.nih.gov/protein/408746774	http://www.ncbi.nlm.nih.gov/protein/15160122	http://www.ncbi.nlm.nih.gov/protein/15076145	----------	----------
6666666.93405.peg.9	440042754	478276672	221727263	86284283	528180948	----------	115259472	----------	----------	----------	15075285	227341710	365179704	http://www.ncbi.nlm.nih.gov/protein/440042754	http://www.ncbi.nlm.nih.gov/protein/478276672	http://www.ncbi.nlm.nih.gov/protein/221727263	http://www.ncbi.nlm.nih.gov/protein/86284283	http://www.ncbi.nlm.nih.gov/protein/528180948	----------	http://www.ncbi.nlm.nih.gov/protein/115259472	----------	----------	----------	http://www.ncbi.nlm.nih.gov/protein/15075285	http://www.ncbi.nlm.nih.gov/protein/227341710	http://www.ncbi.nlm.nih.gov/protein/365179704
6666666.93405.peg.10	440042755	478276671	221727262	86284282	528180947	----------	115259471	----------	----------	----------	15075283	227341709	365179702	http://www.ncbi.nlm.nih.gov/protein/440042755	http://www.ncbi.nlm.nih.gov/protein/478276671	http://www.ncbi.nlm.nih.gov/protein/221727262	http://www.ncbi.nlm.nih.gov/protein/86284282	http://www.ncbi.nlm.nih.gov/protein/528180947	----------	http://www.ncbi.nlm.nih.gov/protein/115259471	----------	----------	----------	http://www.ncbi.nlm.nih.gov/protein/15075283	http://www.ncbi.nlm.nih.gov/protein/227341709	http://www.ncbi.nlm.nih.gov/protein/365179702
6666666.93405.peg.11	440042756	----------	221727261	86284281	528180946	----------	----------	----------	----------	----------	15075282	----------	----------	http://www.ncbi.nlm.nih.gov/protein/440042756	----------	http://www.ncbi.nlm.nih.gov/protein/221727261	http://www.ncbi.nlm.nih.gov/protein/86284281	http://www.ncbi.nlm.nih.gov/protein/528180946	----------	----------	----------	----------	----------	http://www.ncbi.nlm.nih.gov/protein/15075282	----------	----------
6666666.93405.peg.12	440042757	----------	221727260	86284280	528180945	----------	----------	----------	----------	----------	15075281	----------	----------	http://www.ncbi.nlm.nih.gov/protein/440042757	----------	http://www.ncbi.nlm.nih.gov/protein/221727260	http://www.ncbi.nlm.nih.gov/protein/86284280	http://www.ncbi.nlm.nih.gov/protein/528180945	----------	----------	----------	----------	----------	http://www.ncbi.nlm.nih.gov/protein/15075281	----------	----------
6666666.93405.peg.13	440042759	478276670	221727259	86284279	528180944	----------	115259470	----------	----------	----------	15075280	227341708	365179701	http://www.ncbi.nlm.nih.gov/protein/440042759	http://www.ncbi.nlm.nih.gov/protein/478276670	http://www.ncbi.nlm.nih.gov/protein/221727259	http://www.ncbi.nlm.nih.gov/protein/86284279	http://www.ncbi.nlm.nih.gov/protein/528180944	----------	http://www.ncbi.nlm.nih.gov/protein/115259470	----------	----------	----------	http://www.ncbi.nlm.nih.gov/protein/15075280	http://www.ncbi.nlm.nih.gov/protein/227341708	http://www.ncbi.nlm.nih.gov/protein/365179701
6666666.93405.peg.14	440042760	478276669	221727258	86284278	528180943	----------	115259469	----------	----------	----------	15075279	227341707	365179700	http://www.ncbi.nlm.nih.gov/protein/440042760	http://www.ncbi.nlm.nih.gov/protein/478276669	http://www.ncbi.nlm.nih.gov/protein/221727258	http://www.ncbi.nlm.nih.gov/protein/86284278	http://www.ncbi.nlm.nih.gov/protein/528180943	----------	http://www.ncbi.nlm.nih.gov/protein/115259469	----------	----------	----------	http://www.ncbi.nlm.nih.gov/protein/15075279	http://www.ncbi.nlm.nih.gov/protein/227341707	http://www.ncbi.nlm.nih.gov/protein/365179700
6666666.93405.peg.15	440042761	478276668	221727257	86284277	528180942	----------	115259468	----------	----------	----------	15075278	227341706	365179699	http://www.ncbi.nlm.nih.gov/protein/440042761	http://www.ncbi.nlm.nih.gov/protein/478276668	http://www.ncbi.nlm.nih.gov/protein/221727257	http://www.ncbi.nlm.nih.gov/protein/86284277	http://www.ncbi.nlm.nih.gov/protein/528180942	----------	http://www.ncbi.nlm.nih.gov/protein/115259468	----------	----------	----------	http://www.ncbi.nlm.nih.gov/protein/15075278	http://www.ncbi.nlm.nih.gov/protein/227341706	http://www.ncbi.nlm.nih.gov/protein/365179699
6666666.93405.peg.16	440042762	478276667	221727256	86284276	528180941	----------	115259467	----------	----------	----------	187904199	227341705	365179698	http://www.ncbi.nlm.nih.gov/protein/440042762	http://www.ncbi.nlm.nih.gov/protein/478276667	http://www.ncbi.nlm.nih.gov/protein/221727256	http://www.ncbi.nlm.nih.gov/protein/86284276	http://www.ncbi.nlm.nih.gov/protein/528180941	----------	http://www.ncbi.nlm.nih.gov/protein/115259467	----------	----------	----------	http://www.ncbi.nlm.nih.gov/protein/187904199	http://www.ncbi.nlm.nih.gov/protein/227341705	http://www.ncbi.nlm.nih.gov/protein/365179698
6666666.93405.peg.17	440042763	478276665	221727255	86284275	528180940	----------	115259466	----------	----------	----------	15075276	227341704	365179697	http://www.ncbi.nlm.nih.gov/protein/440042763	http://www.ncbi.nlm.nih.gov/protein/478276665	http://www.ncbi.nlm.nih.gov/protein/221727255	http://www.ncbi.nlm.nih.gov/protein/86284275	http://www.ncbi.nlm.nih.gov/protein/528180940	----------	http://www.ncbi.nlm.nih.gov/protein/115259466	----------	----------	----------	http://www.ncbi.nlm.nih.gov/protein/15075276	http://www.ncbi.nlm.nih.gov/protein/227341704	http://www.ncbi.nlm.nih.gov/protein/365179697
6666666.93405.peg.18	440042764	478276664	221727254	86284274	528180939	----------	115259465	----------	----------	----------	15075275	227341703	365179696	http://www.ncbi.nlm.nih.gov/protein/440042764	http://www.ncbi.nlm.nih.gov/protein/478276664	http://www.ncbi.nlm.nih.gov/protein/221727254	http://www.ncbi.nlm.nih.gov/protein/86284274	http://www.ncbi.nlm.nih.gov/protein/528180939	----------	http://www.ncbi.nlm.nih.gov/protein/115259465	----------	----------	----------	http://www.ncbi.nlm.nih.gov/protein/15075275	http://www.ncbi.nlm.nih.gov/protein/227341703	http://www.ncbi.nlm.nih.gov/protein/365179696
6666666.93405.peg.19	440042765	478276663	221727253	86284273	528180938	----------	115259464	----------	----------	----------	15075274	227341702	365179695	http://www.ncbi.nlm.nih.gov/protein/440042765	http://www.ncbi.nlm.nih.gov/protein/478276663	http://www.ncbi.nlm.nih.gov/protein/221727253	http://www.ncbi.nlm.nih.gov/protein/86284273	http://www.ncbi.nlm.nih.gov/protein/528180938	----------	http://www.ncbi.nlm.nih.gov/protein/115259464	----------	----------	----------	http://www.ncbi.nlm.nih.gov/protein/15075274	http://www.ncbi.nlm.nih.gov/protein/227341702	http://www.ncbi.nlm.nih.gov/protein/365179695
6666666.93405.peg.20	440042766	478276662	221727252	86284272	528180937	----------	115259463	----------	----------	----------	15075273	227341701	365179694	http://www.ncbi.nlm.nih.gov/protein/440042766	http://www.ncbi.nlm.nih.gov/protein/478276662	http://www.ncbi.nlm.nih.gov/protein/221727252	http://www.ncbi.nlm.nih.gov/protein/86284272	http://www.ncbi.nlm.nih.gov/protein/528180937	----------	http://www.ncbi.nlm.nih.gov/protein/115259463	----------	----------	----------	http://www.ncbi.nlm.nih.gov/protein/15075273	http://www.ncbi.nlm.nih.gov/protein/227341701	http://www.ncbi.nlm.nih.gov/protein/365179694
6666666.93405.peg.21	440042767	478276661	221727251	86284271	528180936	----------	115259462	512776656	408750035	159141652	15075272	227341700	365179693	http://www.ncbi.nlm.nih.gov/protein/440042767	http://www.ncbi.nlm.nih.gov/protein/478276661	http://www.ncbi.nlm.nih.gov/protein/221727251	http://www.ncbi.nlm.nih.gov/protein/86284271	http://www.ncbi.nlm.nih.gov/protein/528180936	----------	http://www.ncbi.nlm.nih.gov/protein/115259462	http://www.ncbi.nlm.nih.gov/protein/512776656	http://www.ncbi.nlm.nih.gov/protein/408750035	http://www.ncbi.nlm.nih.gov/protein/159141652	http://www.ncbi.nlm.nih.gov/protein/15075272	http://www.ncbi.nlm.nih.gov/protein/227341700	http://www.ncbi.nlm.nih.gov/protein/365179693
6666666.93405.peg.22	440042768	----------	221727250	86284270	528180935	----------	115259461	----------	----------	----------	15075271	227341699	365179692	http://www.ncbi.nlm.nih.gov/protein/440042768	----------	http://www.ncbi.nlm.nih.gov/protein/221727250	http://www.ncbi.nlm.nih.gov/protein/86284270	http://www.ncbi.nlm.nih.gov/protein/528180935	----------	http://www.ncbi.nlm.nih.gov/protein/115259461	----------	----------	----------	http://www.ncbi.nlm.nih.gov/protein/15075271	http://www.ncbi.nlm.nih.gov/protein/227341699	http://www.ncbi.nlm.nih.gov/protein/365179692
6666666.93405.peg.23	440042769	----------	221727249	86284269	528180934	----------	115259460	----------	----------	----------	----------	----------	----------	http://www.ncbi.nlm.nih.gov/protein/440042769	----------	http://www.ncbi.nlm.nih.gov/protein/221727249	http://www.ncbi.nlm.nih.gov/protein/86284269	http://www.ncbi.nlm.nih.gov/protein/528180934	----------	http://www.ncbi.nlm.nih.gov/protein/115259460	----------	----------	----------	----------	----------	----------
6666666.93405.peg.24	440042770	----------	221727248	86284268	528180933	----------	115259459	----------	----------	----------	----------	----------	----------	http://www.ncbi.nlm.nih.gov/protein/440042770	----------	http://www.ncbi.nlm.nih.gov/protein/221727248	http://www.ncbi.nlm.nih.gov/protein/86284268	http://www.ncbi.nlm.nih.gov/protein/528180933	----------	http://www.ncbi.nlm.nih.gov/protein/115259459	----------	----------	----------	----------	----------	----------
6666666.93405.peg.25	440042840	----------	----------	----------	----------	----------	----------	----------	----------	----------	----------	----------	----------	http://www.ncbi.nlm.nih.gov/protein/440042840	----------	----------	----------	----------	----------	----------	----------	----------	----------	----------	----------	----------
6666666.93405.peg.26	440042792	478276227	221727220	86284711	528181644	190699525	115260290	512773896	408748250	----------	----------	----------	----------	http://www.ncbi.nlm.nih.gov/protein/440042792	http://www.ncbi.nlm.nih.gov/protein/478276227	http://www.ncbi.nlm.nih.gov/protein/221727220	http://www.ncbi.nlm.nih.gov/protein/86284711	http://www.ncbi.nlm.nih.gov/protein/528181644	http://www.ncbi.nlm.nih.gov/protein/190699525	http://www.ncbi.nlm.nih.gov/protein/115260290	http://www.ncbi.nlm.nih.gov/protein/512773896	http://www.ncbi.nlm.nih.gov/protein/408748250	----------	----------	----------	----------
6666666.93405.peg.27	----------	----------	----------	----------	----------	----------	----------	----------	----------	----------	----------	----------	----------	----------	----------	----------	----------	----------	----------	----------	----------	----------	----------	----------	----------	----------
6666666.93405.peg.28	----------	----------	----------	----------	----------	----------	----------	----------	----------	----------	----------	----------	----------	----------	----------	----------	----------	----------	----------	----------	----------	----------	----------	----------	----------	----------
6666666.93405.peg.29	----------	----------	----------	----------	----------	----------	----------	----------	----------	----------	----------	----------	----------	----------	----------	----------	----------	----------	----------	----------	----------	----------	----------	----------	----------	----------
6666666.93405.peg.30	----------	----------	----------	----------	----------	----------	----------	----------	----------	----------	----------	----------	----------	----------	----------	----------	----------	----------	----------	----------	----------	----------	----------	----------	----------	----------
6666666.93405.peg.31	440042795	----------	221727216	----------	----------	----------	----------	----------	----------	----------	----------	----------	----------	http://www.ncbi.nlm.nih.gov/protein/440042795	----------	http://www.ncbi.nlm.nih.gov/protein/221727216	----------	----------	----------	----------	----------	----------	----------	----------	----------	----------
6666666.93405.peg.32	440042797	----------	221727214	----------	----------	----------	----------	----------	----------	----------	----------	----------	----------	http://www.ncbi.nlm.nih.gov/protein/440042797	----------	http://www.ncbi.nlm.nih.gov/protein/221727214	----------	----------	----------	----------	----------	----------	----------	----------	----------	----------
6666666.93405.peg.33	----------	----------	221727213	----------	----------	----------	----------	----------	----------	----------	----------	----------	----------	----------	----------	http://www.ncbi.nlm.nih.gov/protein/221727213	----------	----------	----------	----------	----------	----------	----------	----------	----------	----------
6666666.93405.peg.34	----------	----------	----------	----------	----------	----------	----------	----------	408748372	----------	----------	----------	----------	----------	----------	----------	----------	----------	----------	----------	----------	http://www.ncbi.nlm.nih.gov/protein/408748372	----------	----------	----------	----------
6666666.93405.peg.35	440043694	----------	----------	----------	----------	----------	----------	----------	----------	----------	----------	----------	----------	http://www.ncbi.nlm.nih.gov/protein/440043694	----------	----------	----------	----------	----------	----------	----------	----------	----------	----------	----------	----------
6666666.93405.peg.36	440043695	----------	----------	----------	----------	----------	----------	----------	----------	----------	----------	----------	----------	http://www.ncbi.nlm.nih.gov/protein/440043695	----------	----------	----------	----------	----------	----------	----------	----------	----------	----------	----------	----------
6666666.93405.peg.37	440042798	478276223	----------	86282677	528179442	190698003	115257816	512778046	408751355	15160081	15141413	227339415	365182651	http://www.ncbi.nlm.nih.gov/protein/440042798	http://www.ncbi.nlm.nih.gov/protein/478276223	----------	http://www.ncbi.nlm.nih.gov/protein/86282677	http://www.ncbi.nlm.nih.gov/protein/528179442	http://www.ncbi.nlm.nih.gov/protein/190698003	http://www.ncbi.nlm.nih.gov/protein/115257816	http://www.ncbi.nlm.nih.gov/protein/512778046	http://www.ncbi.nlm.nih.gov/protein/408751355	http://www.ncbi.nlm.nih.gov/protein/15160081	http://www.ncbi.nlm.nih.gov/protein/15141413	http://www.ncbi.nlm.nih.gov/protein/227339415	http://www.ncbi.nlm.nih.gov/protein/365182651
6666666.93405.peg.38	440042799	478276222	221727211	86282676	528179441	190698002	115257815	512778047	408751356	----------	15141412	227339414	365182652	http://www.ncbi.nlm.nih.gov/protein/440042799	http://www.ncbi.nlm.nih.gov/protein/478276222	http://www.ncbi.nlm.nih.gov/protein/221727211	http://www.ncbi.nlm.nih.gov/protein/86282676	http://www.ncbi.nlm.nih.gov/protein/528179441	http://www.ncbi.nlm.nih.gov/protein/190698002	http://www.ncbi.nlm.nih.gov/protein/115257815	http://www.ncbi.nlm.nih.gov/protein/512778047	http://www.ncbi.nlm.nih.gov/protein/408751356	----------	http://www.ncbi.nlm.nih.gov/protein/15141412	http://www.ncbi.nlm.nih.gov/protein/227339414	http://www.ncbi.nlm.nih.gov/protein/365182652
6666666.93405.peg.39	----------	----------	----------	----------	----------	----------	----------	----------	----------	----------	----------	----------	----------	----------	----------	----------	----------	----------	----------	----------	----------	----------	----------	----------	----------	----------
6666666.93405.peg.40	440042800	478276221	221727210	86282675	528179440	190698001	115257814	512778048	408751357	15160079	15141411	227339413	365182653	http://www.ncbi.nlm.nih.gov/protein/440042800	http://www.ncbi.nlm.nih.gov/protein/478276221	http://www.ncbi.nlm.nih.gov/protein/221727210	http://www.ncbi.nlm.nih.gov/protein/86282675	http://www.ncbi.nlm.nih.gov/protein/528179440	http://www.ncbi.nlm.nih.gov/protein/190698001	http://www.ncbi.nlm.nih.gov/protein/115257814	http://www.ncbi.nlm.nih.gov/protein/512778048	http://www.ncbi.nlm.nih.gov/protein/408751357	http://www.ncbi.nlm.nih.gov/protein/15160079	http://www.ncbi.nlm.nih.gov/protein/15141411	http://www.ncbi.nlm.nih.gov/protein/227339413	http://www.ncbi.nlm.nih.gov/protein/365182653
6666666.93405.peg.41	----------	----------	----------	----------	----------	----------	----------	----------	----------	----------	----------	----------	----------	----------	----------	----------	----------	----------	----------	----------	----------	----------	----------	----------	----------	----------
6666666.93405.peg.42	440043602	----------	----------	----------	----------	----------	----------	----------	----------	----------	----------	----------	----------	http://www.ncbi.nlm.nih.gov/protein/440043602	----------	----------	----------	----------	----------	----------	----------	----------	----------	----------	----------	----------
6666666.93405.peg.43	----------	----------	----------	----------	----------	----------	----------	----------	----------	----------	----------	----------	----------	----------	----------	----------	----------	----------	----------	----------	----------	----------	----------	----------	----------	----------
6666666.93405.peg.44	----------	----------	----------	----------	----------	----------	----------	----------	----------	----------	----------	----------	----------	----------	----------	----------	----------	----------	----------	----------	----------	----------	----------	----------	----------	----------
6666666.93405.peg.45	440043604	----------	----------	----------	----------	----------	----------	----------	----------	----------	----------	----------	----------	http://www.ncbi.nlm.nih.gov/protein/440043604	----------	----------	----------	----------	----------	----------	----------	----------	----------	----------	----------	----------
6666666.93405.peg.46	----------	----------	----------	----------	----------	----------	----------	----------	----------	----------	----------	----------	----------	----------	----------	----------	----------	----------	----------	----------	----------	----------	----------	----------	----------	----------
6666666.93405.peg.47	440042610	478276895	----------	86280985	528177759	190696226	----------	----------	----------	----------	15074129	227340518	365178522	http://www.ncbi.nlm.nih.gov/protein/440042610	http://www.ncbi.nlm.nih.gov/protein/478276895	----------	http://www.ncbi.nlm.nih.gov/protein/86280985	http://www.ncbi.nlm.nih.gov/protein/528177759	http://www.ncbi.nlm.nih.gov/protein/190696226	----------	----------	----------	----------	http://www.ncbi.nlm.nih.gov/protein/15074129	http://www.ncbi.nlm.nih.gov/protein/227340518	http://www.ncbi.nlm.nih.gov/protein/365178522
6666666.93405.peg.48	440042229	----------	221727209	86282150	528178904	190697401	----------	----------	408748674	----------	186929520	227338349	365183652	http://www.ncbi.nlm.nih.gov/protein/440042229	----------	http://www.ncbi.nlm.nih.gov/protein/221727209	http://www.ncbi.nlm.nih.gov/protein/86282150	http://www.ncbi.nlm.nih.gov/protein/528178904	http://www.ncbi.nlm.nih.gov/protein/190697401	----------	----------	http://www.ncbi.nlm.nih.gov/protein/408748674	----------	http://www.ncbi.nlm.nih.gov/protein/186929520	http://www.ncbi.nlm.nih.gov/protein/227338349	http://www.ncbi.nlm.nih.gov/protein/365183652
6666666.93405.peg.49	----------	----------	----------	----------	----------	----------	----------	----------	----------	----------	----------	----------	----------	----------	----------	----------	----------	----------	----------	----------	----------	----------	----------	----------	----------	----------
6666666.93405.peg.50	----------	----------	221727796	----------	----------	----------	----------	512776216	408747370	----------	15140225	----------	365183212	----------	----------	http://www.ncbi.nlm.nih.gov/protein/221727796	----------	----------	----------	----------	http://www.ncbi.nlm.nih.gov/protein/512776216	http://www.ncbi.nlm.nih.gov/protein/408747370	----------	http://www.ncbi.nlm.nih.gov/protein/15140225	----------	http://www.ncbi.nlm.nih.gov/protein/365183212
6666666.93405.peg.51	440042801	----------	----------	----------	----------	----------	----------	----------	----------	----------	----------	----------	----------	http://www.ncbi.nlm.nih.gov/protein/440042801	----------	----------	----------	----------	----------	----------	----------	----------	----------	----------	----------	----------
6666666.93405.peg.52	----------	----------	221727208	----------	----------	----------	----------	----------	----------	----------	----------	----------	----------	----------	----------	http://www.ncbi.nlm.nih.gov/protein/221727208	----------	----------	----------	----------	----------	----------	----------	----------	----------	----------
6666666.93405.peg.53	----------	----------	221727207	----------	----------	----------	----------	----------	----------	----------	----------	----------	----------	----------	----------	http://www.ncbi.nlm.nih.gov/protein/221727207	----------	----------	----------	----------	----------	----------	----------	----------	----------	----------
6666666.93405.peg.54	440042337	----------	221727206	----------	----------	----------	----------	----------	----------	----------	----------	----------	----------	http://www.ncbi.nlm.nih.gov/protein/440042337	----------	http://www.ncbi.nlm.nih.gov/protein/221727206	----------	----------	----------	----------	----------	----------	----------	----------	----------	----------
6666666.93405.peg.55	----------	----------	221727205	----------	----------	----------	----------	----------	----------	----------	----------	----------	----------	----------	----------	http://www.ncbi.nlm.nih.gov/protein/221727205	----------	----------	----------	----------	----------	----------	----------	----------	----------	----------
6666666.93405.peg.56	----------	----------	221727204	86282320	528179088	190697607	115257424	----------	----------	----------	----------	----------	----------	----------	----------	http://www.ncbi.nlm.nih.gov/protein/221727204	http://www.ncbi.nlm.nih.gov/protein/86282320	http://www.ncbi.nlm.nih.gov/protein/528179088	http://www.ncbi.nlm.nih.gov/protein/190697607	http://www.ncbi.nlm.nih.gov/protein/115257424	----------	----------	----------	----------	----------	----------
6666666.93405.peg.57	440042746	478276238	221727566	----------	528181027	----------	115259552	----------	408748231	----------	----------	----------	----------	http://www.ncbi.nlm.nih.gov/protein/440042746	http://www.ncbi.nlm.nih.gov/protein/478276238	http://www.ncbi.nlm.nih.gov/protein/221727566	----------	http://www.ncbi.nlm.nih.gov/protein/528181027	----------	http://www.ncbi.nlm.nih.gov/protein/115259552	----------	http://www.ncbi.nlm.nih.gov/protein/408748231	----------	----------	----------	----------
6666666.93405.peg.58	----------	----------	----------	----------	----------	----------	----------	----------	----------	----------	----------	----------	----------	----------	----------	----------	----------	----------	----------	----------	----------	----------	----------	----------	----------	----------
6666666.93405.peg.59	440042747	----------	221727565	86284371	528181026	----------	115259551	512775887	408748230	----------	----------	----------	----------	http://www.ncbi.nlm.nih.gov/protein/440042747	----------	http://www.ncbi.nlm.nih.gov/protein/221727565	http://www.ncbi.nlm.nih.gov/protein/86284371	http://www.ncbi.nlm.nih.gov/protein/528181026	----------	http://www.ncbi.nlm.nih.gov/protein/115259551	http://www.ncbi.nlm.nih.gov/protein/512775887	http://www.ncbi.nlm.nih.gov/protein/408748230	----------	----------	----------	----------
6666666.93405.peg.60	440042748	----------	221727564	86284370	528181025	----------	115259550	512775886	408748229	----------	----------	----------	----------	http://www.ncbi.nlm.nih.gov/protein/440042748	----------	http://www.ncbi.nlm.nih.gov/protein/221727564	http://www.ncbi.nlm.nih.gov/protein/86284370	http://www.ncbi.nlm.nih.gov/protein/528181025	----------	http://www.ncbi.nlm.nih.gov/protein/115259550	http://www.ncbi.nlm.nih.gov/protein/512775886	http://www.ncbi.nlm.nih.gov/protein/408748229	----------	----------	----------	----------
6666666.93405.peg.61	440042749	478276236	221727563	86284369	528181024	----------	115259549	512775885	408748228	----------	----------	----------	----------	http://www.ncbi.nlm.nih.gov/protein/440042749	http://www.ncbi.nlm.nih.gov/protein/478276236	http://www.ncbi.nlm.nih.gov/protein/221727563	http://www.ncbi.nlm.nih.gov/protein/86284369	http://www.ncbi.nlm.nih.gov/protein/528181024	----------	http://www.ncbi.nlm.nih.gov/protein/115259549	http://www.ncbi.nlm.nih.gov/protein/512775885	http://www.ncbi.nlm.nih.gov/protein/408748228	----------	----------	----------	----------
6666666.93405.peg.62	440042750	478276235	221727562	86284368	528181023	----------	115259548	512775884	408748227	----------	----------	----------	----------	http://www.ncbi.nlm.nih.gov/protein/440042750	http://www.ncbi.nlm.nih.gov/protein/478276235	http://www.ncbi.nlm.nih.gov/protein/221727562	http://www.ncbi.nlm.nih.gov/protein/86284368	http://www.ncbi.nlm.nih.gov/protein/528181023	----------	http://www.ncbi.nlm.nih.gov/protein/115259548	http://www.ncbi.nlm.nih.gov/protein/512775884	http://www.ncbi.nlm.nih.gov/protein/408748227	----------	----------	----------	----------
6666666.93405.peg.63	440042751	478276234	221727561	86282454	528179229	190697752	115254219	512775883	408748226	15158921	----------	----------	----------	http://www.ncbi.nlm.nih.gov/protein/440042751	http://www.ncbi.nlm.nih.gov/protein/478276234	http://www.ncbi.nlm.nih.gov/protein/221727561	http://www.ncbi.nlm.nih.gov/protein/86282454	http://www.ncbi.nlm.nih.gov/protein/528179229	http://www.ncbi.nlm.nih.gov/protein/190697752	http://www.ncbi.nlm.nih.gov/protein/115254219	http://www.ncbi.nlm.nih.gov/protein/512775883	http://www.ncbi.nlm.nih.gov/protein/408748226	http://www.ncbi.nlm.nih.gov/protein/15158921	----------	----------	----------
6666666.93405.peg.64	----------	----------	----------	86280356	528177142	190695582	115253650	512776652	----------	----------	----------	----------	----------	----------	----------	----------	http://www.ncbi.nlm.nih.gov/protein/86280356	http://www.ncbi.nlm.nih.gov/protein/528177142	http://www.ncbi.nlm.nih.gov/protein/190695582	http://www.ncbi.nlm.nih.gov/protein/115253650	http://www.ncbi.nlm.nih.gov/protein/512776652	----------	----------	----------	----------	----------
6666666.93405.peg.65	----------	----------	221727655	86280357	528177143	190695583	115253649	512776651	----------	----------	----------	----------	----------	----------	----------	http://www.ncbi.nlm.nih.gov/protein/221727655	http://www.ncbi.nlm.nih.gov/protein/86280357	http://www.ncbi.nlm.nih.gov/protein/528177143	http://www.ncbi.nlm.nih.gov/protein/190695583	http://www.ncbi.nlm.nih.gov/protein/115253649	http://www.ncbi.nlm.nih.gov/protein/512776651	----------	----------	----------	----------	----------
6666666.93405.peg.66	----------	----------	221727654	86280358	528177144	190695584	115253648	512776650	----------	----------	----------	----------	----------	----------	----------	http://www.ncbi.nlm.nih.gov/protein/221727654	http://www.ncbi.nlm.nih.gov/protein/86280358	http://www.ncbi.nlm.nih.gov/protein/528177144	http://www.ncbi.nlm.nih.gov/protein/190695584	http://www.ncbi.nlm.nih.gov/protein/115253648	http://www.ncbi.nlm.nih.gov/protein/512776650	----------	----------	----------	----------	----------
6666666.93405.peg.67	----------	----------	221727653	86280359	528177145	190695585	115253647	512776649	----------	----------	----------	----------	----------	----------	----------	http://www.ncbi.nlm.nih.gov/protein/221727653	http://www.ncbi.nlm.nih.gov/protein/86280359	http://www.ncbi.nlm.nih.gov/protein/528177145	http://www.ncbi.nlm.nih.gov/protein/190695585	http://www.ncbi.nlm.nih.gov/protein/115253647	http://www.ncbi.nlm.nih.gov/protein/512776649	----------	----------	----------	----------	----------
6666666.93405.peg.68	----------	----------	221727652	86280360	528177146	190695586	115253646	512776648	----------	----------	----------	----------	----------	----------	----------	http://www.ncbi.nlm.nih.gov/protein/221727652	http://www.ncbi.nlm.nih.gov/protein/86280360	http://www.ncbi.nlm.nih.gov/protein/528177146	http://www.ncbi.nlm.nih.gov/protein/190695586	http://www.ncbi.nlm.nih.gov/protein/115253646	http://www.ncbi.nlm.nih.gov/protein/512776648	----------	----------	----------	----------	----------
6666666.93405.peg.69	----------	----------	221727651	86280361	528177147	190695587	115253645	512776647	----------	----------	----------	----------	----------	----------	----------	http://www.ncbi.nlm.nih.gov/protein/221727651	http://www.ncbi.nlm.nih.gov/protein/86280361	http://www.ncbi.nlm.nih.gov/protein/528177147	http://www.ncbi.nlm.nih.gov/protein/190695587	http://www.ncbi.nlm.nih.gov/protein/115253645	http://www.ncbi.nlm.nih.gov/protein/512776647	----------	----------	----------	----------	----------
6666666.93405.peg.70	----------	----------	221727650	86280362	528177148	190695588	115253644	512776646	----------	----------	----------	----------	----------	----------	----------	http://www.ncbi.nlm.nih.gov/protein/221727650	http://www.ncbi.nlm.nih.gov/protein/86280362	http://www.ncbi.nlm.nih.gov/protein/528177148	http://www.ncbi.nlm.nih.gov/protein/190695588	http://www.ncbi.nlm.nih.gov/protein/115253644	http://www.ncbi.nlm.nih.gov/protein/512776646	----------	----------	----------	----------	----------
6666666.93405.peg.71	----------	----------	221727649	86280363	528177149	190695589	115253643	512776645	----------	----------	----------	----------	----------	----------	----------	http://www.ncbi.nlm.nih.gov/protein/221727649	http://www.ncbi.nlm.nih.gov/protein/86280363	http://www.ncbi.nlm.nih.gov/protein/528177149	http://www.ncbi.nlm.nih.gov/protein/190695589	http://www.ncbi.nlm.nih.gov/protein/115253643	http://www.ncbi.nlm.nih.gov/protein/512776645	----------	----------	----------	----------	----------
6666666.93405.peg.72	----------	----------	----------	86281518	528178309	----------	115256406	512773910	408748289	----------	----------	----------	----------	----------	----------	----------	http://www.ncbi.nlm.nih.gov/protein/86281518	http://www.ncbi.nlm.nih.gov/protein/528178309	----------	http://www.ncbi.nlm.nih.gov/protein/115256406	http://www.ncbi.nlm.nih.gov/protein/512773910	http://www.ncbi.nlm.nih.gov/protein/408748289	----------	----------	----------	----------
6666666.93405.peg.73	----------	----------	----------	86281519	528178311	----------	115256407	512773909	408748288	----------	----------	227339398	365182667	----------	----------	----------	http://www.ncbi.nlm.nih.gov/protein/86281519	http://www.ncbi.nlm.nih.gov/protein/528178311	----------	http://www.ncbi.nlm.nih.gov/protein/115256407	http://www.ncbi.nlm.nih.gov/protein/512773909	http://www.ncbi.nlm.nih.gov/protein/408748288	----------	----------	http://www.ncbi.nlm.nih.gov/protein/227339398	http://www.ncbi.nlm.nih.gov/protein/365182667
6666666.93405.peg.74	----------	----------	----------	86281520	528178312	----------	115256408	512773908	408748287	----------	----------	227339397	365182668	----------	----------	----------	http://www.ncbi.nlm.nih.gov/protein/86281520	http://www.ncbi.nlm.nih.gov/protein/528178312	----------	http://www.ncbi.nlm.nih.gov/protein/115256408	http://www.ncbi.nlm.nih.gov/protein/512773908	http://www.ncbi.nlm.nih.gov/protein/408748287	----------	----------	http://www.ncbi.nlm.nih.gov/protein/227339397	http://www.ncbi.nlm.nih.gov/protein/365182668
6666666.93405.peg.75	----------	----------	----------	86281521	528178313	----------	115256409	512773907	408748286	----------	----------	227339396	365182669	----------	----------	----------	http://www.ncbi.nlm.nih.gov/protein/86281521	http://www.ncbi.nlm.nih.gov/protein/528178313	----------	http://www.ncbi.nlm.nih.gov/protein/115256409	http://www.ncbi.nlm.nih.gov/protein/512773907	http://www.ncbi.nlm.nih.gov/protein/408748286	----------	----------	http://www.ncbi.nlm.nih.gov/protein/227339396	http://www.ncbi.nlm.nih.gov/protein/365182669
6666666.93405.peg.76	----------	----------	----------	86281522	528178314	----------	115256410	512773906	408748285	----------	----------	227339395	----------	----------	----------	----------	http://www.ncbi.nlm.nih.gov/protein/86281522	http://www.ncbi.nlm.nih.gov/protein/528178314	----------	http://www.ncbi.nlm.nih.gov/protein/115256410	http://www.ncbi.nlm.nih.gov/protein/512773906	http://www.ncbi.nlm.nih.gov/protein/408748285	----------	----------	http://www.ncbi.nlm.nih.gov/protein/227339395	----------
6666666.93405.peg.77	440043210	478273143	221727517	86284832	528181768	190699639	115260482	512774175	408747968	----------	15075950	227342507	365180626	http://www.ncbi.nlm.nih.gov/protein/440043210	http://www.ncbi.nlm.nih.gov/protein/478273143	http://www.ncbi.nlm.nih.gov/protein/221727517	http://www.ncbi.nlm.nih.gov/protein/86284832	http://www.ncbi.nlm.nih.gov/protein/528181768	http://www.ncbi.nlm.nih.gov/protein/190699639	http://www.ncbi.nlm.nih.gov/protein/115260482	http://www.ncbi.nlm.nih.gov/protein/512774175	http://www.ncbi.nlm.nih.gov/protein/408747968	----------	http://www.ncbi.nlm.nih.gov/protein/15075950	http://www.ncbi.nlm.nih.gov/protein/227342507	http://www.ncbi.nlm.nih.gov/protein/365180626
6666666.93405.peg.78	440043211	478273142	221727516	----------	----------	----------	----------	----------	----------	----------	----------	----------	----------	http://www.ncbi.nlm.nih.gov/protein/440043211	http://www.ncbi.nlm.nih.gov/protein/478273142	http://www.ncbi.nlm.nih.gov/protein/221727516	----------	----------	----------	----------	----------	----------	----------	----------	----------	----------
6666666.93405.peg.79	440043212	478273141	221727515	86284830	528181766	190699637	115260480	512774177	408747966	15158028	15075948	227342505	365180624	http://www.ncbi.nlm.nih.gov/protein/440043212	http://www.ncbi.nlm.nih.gov/protein/478273141	http://www.ncbi.nlm.nih.gov/protein/221727515	http://www.ncbi.nlm.nih.gov/protein/86284830	http://www.ncbi.nlm.nih.gov/protein/528181766	http://www.ncbi.nlm.nih.gov/protein/190699637	http://www.ncbi.nlm.nih.gov/protein/115260480	http://www.ncbi.nlm.nih.gov/protein/512774177	http://www.ncbi.nlm.nih.gov/protein/408747966	http://www.ncbi.nlm.nih.gov/protein/15158028	http://www.ncbi.nlm.nih.gov/protein/15075948	http://www.ncbi.nlm.nih.gov/protein/227342505	http://www.ncbi.nlm.nih.gov/protein/365180624
6666666.93405.peg.80	440043213	478273140	221727514	86284829	528181765	190699636	115260479	512774178	408747965	15158027	15075947	227342504	365180623	http://www.ncbi.nlm.nih.gov/protein/440043213	http://www.ncbi.nlm.nih.gov/protein/478273140	http://www.ncbi.nlm.nih.gov/protein/221727514	http://www.ncbi.nlm.nih.gov/protein/86284829	http://www.ncbi.nlm.nih.gov/protein/528181765	http://www.ncbi.nlm.nih.gov/protein/190699636	http://www.ncbi.nlm.nih.gov/protein/115260479	http://www.ncbi.nlm.nih.gov/protein/512774178	http://www.ncbi.nlm.nih.gov/protein/408747965	http://www.ncbi.nlm.nih.gov/protein/15158027	http://www.ncbi.nlm.nih.gov/protein/15075947	http://www.ncbi.nlm.nih.gov/protein/227342504	http://www.ncbi.nlm.nih.gov/protein/365180623
6666666.93405.peg.81	440043214	478273139	221727513	86284828	528181764	190699635	115260478	512774179	408747964	15158026	15075946	227342503	365180622	http://www.ncbi.nlm.nih.gov/protein/440043214	http://www.ncbi.nlm.nih.gov/protein/478273139	http://www.ncbi.nlm.nih.gov/protein/221727513	http://www.ncbi.nlm.nih.gov/protein/86284828	http://www.ncbi.nlm.nih.gov/protein/528181764	http://www.ncbi.nlm.nih.gov/protein/190699635	http://www.ncbi.nlm.nih.gov/protein/115260478	http://www.ncbi.nlm.nih.gov/protein/512774179	http://www.ncbi.nlm.nih.gov/protein/408747964	http://www.ncbi.nlm.nih.gov/protein/15158026	http://www.ncbi.nlm.nih.gov/protein/15075946	http://www.ncbi.nlm.nih.gov/protein/227342503	http://www.ncbi.nlm.nih.gov/protein/365180622
6666666.93405.peg.82	440043215	478273138	221727512	86284827	528181763	190699634	115260477	512774180	408747963	----------	15075945	227342502	----------	http://www.ncbi.nlm.nih.gov/protein/440043215	http://www.ncbi.nlm.nih.gov/protein/478273138	http://www.ncbi.nlm.nih.gov/protein/221727512	http://www.ncbi.nlm.nih.gov/protein/86284827	http://www.ncbi.nlm.nih.gov/protein/528181763	http://www.ncbi.nlm.nih.gov/protein/190699634	http://www.ncbi.nlm.nih.gov/protein/115260477	http://www.ncbi.nlm.nih.gov/protein/512774180	http://www.ncbi.nlm.nih.gov/protein/408747963	----------	http://www.ncbi.nlm.nih.gov/protein/15075945	http://www.ncbi.nlm.nih.gov/protein/227342502	----------
6666666.93405.peg.83	440043216	478273137	221727511	86284826	528181762	190699633	115260476	512774181	408747962	159140636	15075944	227342501	365180621	http://www.ncbi.nlm.nih.gov/protein/440043216	http://www.ncbi.nlm.nih.gov/protein/478273137	http://www.ncbi.nlm.nih.gov/protein/221727511	http://www.ncbi.nlm.nih.gov/protein/86284826	http://www.ncbi.nlm.nih.gov/protein/528181762	http://www.ncbi.nlm.nih.gov/protein/190699633	http://www.ncbi.nlm.nih.gov/protein/115260476	http://www.ncbi.nlm.nih.gov/protein/512774181	http://www.ncbi.nlm.nih.gov/protein/408747962	http://www.ncbi.nlm.nih.gov/protein/159140636	http://www.ncbi.nlm.nih.gov/protein/15075944	http://www.ncbi.nlm.nih.gov/protein/227342501	http://www.ncbi.nlm.nih.gov/protein/365180621
6666666.93405.peg.84	440043217	478273136	221727510	86284825	528181761	190699632	115260475	512774182	408747961	15158020	15075943	227342500	365180620	http://www.ncbi.nlm.nih.gov/protein/440043217	http://www.ncbi.nlm.nih.gov/protein/478273136	http://www.ncbi.nlm.nih.gov/protein/221727510	http://www.ncbi.nlm.nih.gov/protein/86284825	http://www.ncbi.nlm.nih.gov/protein/528181761	http://www.ncbi.nlm.nih.gov/protein/190699632	http://www.ncbi.nlm.nih.gov/protein/115260475	http://www.ncbi.nlm.nih.gov/protein/512774182	http://www.ncbi.nlm.nih.gov/protein/408747961	http://www.ncbi.nlm.nih.gov/protein/15158020	http://www.ncbi.nlm.nih.gov/protein/15075943	http://www.ncbi.nlm.nih.gov/protein/227342500	http://www.ncbi.nlm.nih.gov/protein/365180620
6666666.93405.peg.85	----------	----------	----------	----------	----------	----------	----------	----------	----------	----------	----------	----------	----------	----------	----------	----------	----------	----------	----------	----------	----------	----------	----------	----------	----------	----------
6666666.93405.peg.86	----------	----------	----------	----------	----------	----------	----------	----------	----------	----------	----------	----------	----------	----------	----------	----------	----------	----------	----------	----------	----------	----------	----------	----------	----------	----------
6666666.93405.peg.87	----------	----------	----------	----------	----------	----------	----------	----------	----------	----------	----------	----------	----------	----------	----------	----------	----------	----------	----------	----------	----------	----------	----------	----------	----------	----------
6666666.93405.peg.88	----------	478273510	----------	----------	----------	----------	----------	----------	408747028	----------	15073736	----------	----------	----------	http://www.ncbi.nlm.nih.gov/protein/478273510	----------	----------	----------	----------	----------	----------	http://www.ncbi.nlm.nih.gov/protein/408747028	----------	http://www.ncbi.nlm.nih.gov/protein/15073736	----------	----------
6666666.93405.peg.89	440043219	478273134	221727508	86284824	528181760	190699631	115260474	512774183	408747960	----------	15141306	227339283	365182793	http://www.ncbi.nlm.nih.gov/protein/440043219	http://www.ncbi.nlm.nih.gov/protein/478273134	http://www.ncbi.nlm.nih.gov/protein/221727508	http://www.ncbi.nlm.nih.gov/protein/86284824	http://www.ncbi.nlm.nih.gov/protein/528181760	http://www.ncbi.nlm.nih.gov/protein/190699631	http://www.ncbi.nlm.nih.gov/protein/115260474	http://www.ncbi.nlm.nih.gov/protein/512774183	http://www.ncbi.nlm.nih.gov/protein/408747960	----------	http://www.ncbi.nlm.nih.gov/protein/15141306	http://www.ncbi.nlm.nih.gov/protein/227339283	http://www.ncbi.nlm.nih.gov/protein/365182793
6666666.93405.peg.90	----------	478273133	221727507	86284823	528181759	190699630	115260473	512774948	408749111	----------	15140442	227338944	365183129	----------	http://www.ncbi.nlm.nih.gov/protein/478273133	http://www.ncbi.nlm.nih.gov/protein/221727507	http://www.ncbi.nlm.nih.gov/protein/86284823	http://www.ncbi.nlm.nih.gov/protein/528181759	http://www.ncbi.nlm.nih.gov/protein/190699630	http://www.ncbi.nlm.nih.gov/protein/115260473	http://www.ncbi.nlm.nih.gov/protein/512774948	http://www.ncbi.nlm.nih.gov/protein/408749111	----------	http://www.ncbi.nlm.nih.gov/protein/15140442	http://www.ncbi.nlm.nih.gov/protein/227338944	http://www.ncbi.nlm.nih.gov/protein/365183129
6666666.93405.peg.91	440043222	478273132	221727506	86284822	528181758	190699629	115260472	512774947	408749110	----------	186929487	227338943	365183130	http://www.ncbi.nlm.nih.gov/protein/440043222	http://www.ncbi.nlm.nih.gov/protein/478273132	http://www.ncbi.nlm.nih.gov/protein/221727506	http://www.ncbi.nlm.nih.gov/protein/86284822	http://www.ncbi.nlm.nih.gov/protein/528181758	http://www.ncbi.nlm.nih.gov/protein/190699629	http://www.ncbi.nlm.nih.gov/protein/115260472	http://www.ncbi.nlm.nih.gov/protein/512774947	http://www.ncbi.nlm.nih.gov/protein/408749110	----------	http://www.ncbi.nlm.nih.gov/protein/186929487	http://www.ncbi.nlm.nih.gov/protein/227338943	http://www.ncbi.nlm.nih.gov/protein/365183130
6666666.93405.peg.92	440043223	478273131	221727505	----------	----------	----------	----------	----------	----------	----------	----------	----------	----------	http://www.ncbi.nlm.nih.gov/protein/440043223	http://www.ncbi.nlm.nih.gov/protein/478273131	http://www.ncbi.nlm.nih.gov/protein/221727505	----------	----------	----------	----------	----------	----------	----------	----------	----------	----------
6666666.93405.peg.93	440043225	478273129	221727503	----------	----------	----------	----------	----------	----------	----------	15075517	227342066	365180028	http://www.ncbi.nlm.nih.gov/protein/440043225	http://www.ncbi.nlm.nih.gov/protein/478273129	http://www.ncbi.nlm.nih.gov/protein/221727503	----------	----------	----------	----------	----------	----------	----------	http://www.ncbi.nlm.nih.gov/protein/15075517	http://www.ncbi.nlm.nih.gov/protein/227342066	http://www.ncbi.nlm.nih.gov/protein/365180028
6666666.93405.peg.94	440043226	478273128	221727502	86281500	528178291	190696740	115256376	512777623	408751163	----------	15073108	----------	365181325	http://www.ncbi.nlm.nih.gov/protein/440043226	http://www.ncbi.nlm.nih.gov/protein/478273128	http://www.ncbi.nlm.nih.gov/protein/221727502	http://www.ncbi.nlm.nih.gov/protein/86281500	http://www.ncbi.nlm.nih.gov/protein/528178291	http://www.ncbi.nlm.nih.gov/protein/190696740	http://www.ncbi.nlm.nih.gov/protein/115256376	http://www.ncbi.nlm.nih.gov/protein/512777623	http://www.ncbi.nlm.nih.gov/protein/408751163	----------	http://www.ncbi.nlm.nih.gov/protein/15073108	----------	http://www.ncbi.nlm.nih.gov/protein/365181325
6666666.93405.peg.95	440043227	478273127	221727501	----------	----------	----------	----------	512776565	408750549	----------	15140972	227339070	365182988	http://www.ncbi.nlm.nih.gov/protein/440043227	http://www.ncbi.nlm.nih.gov/protein/478273127	http://www.ncbi.nlm.nih.gov/protein/221727501	----------	----------	----------	----------	http://www.ncbi.nlm.nih.gov/protein/512776565	http://www.ncbi.nlm.nih.gov/protein/408750549	----------	http://www.ncbi.nlm.nih.gov/protein/15140972	http://www.ncbi.nlm.nih.gov/protein/227339070	http://www.ncbi.nlm.nih.gov/protein/365182988
6666666.93405.peg.96	440043228	478273126	221727500	----------	----------	----------	----------	----------	----------	159141141	15140971	227339069	365182989	http://www.ncbi.nlm.nih.gov/protein/440043228	http://www.ncbi.nlm.nih.gov/protein/478273126	http://www.ncbi.nlm.nih.gov/protein/221727500	----------	----------	----------	----------	----------	----------	http://www.ncbi.nlm.nih.gov/protein/159141141	http://www.ncbi.nlm.nih.gov/protein/15140971	http://www.ncbi.nlm.nih.gov/protein/227339069	http://www.ncbi.nlm.nih.gov/protein/365182989
6666666.93405.peg.97	440043229	478273125	221727499	----------	----------	----------	----------	----------	----------	15159228	15140970	227339068	365182990	http://www.ncbi.nlm.nih.gov/protein/440043229	http://www.ncbi.nlm.nih.gov/protein/478273125	http://www.ncbi.nlm.nih.gov/protein/221727499	----------	----------	----------	----------	----------	----------	http://www.ncbi.nlm.nih.gov/protein/15159228	http://www.ncbi.nlm.nih.gov/protein/15140970	http://www.ncbi.nlm.nih.gov/protein/227339068	http://www.ncbi.nlm.nih.gov/protein/365182990
6666666.93405.peg.98	440043230	478273124	221727498	----------	----------	----------	----------	512776563	408750551	15159227	15140969	227339067	365182991	http://www.ncbi.nlm.nih.gov/protein/440043230	http://www.ncbi.nlm.nih.gov/protein/478273124	http://www.ncbi.nlm.nih.gov/protein/221727498	----------	----------	----------	----------	http://www.ncbi.nlm.nih.gov/protein/512776563	http://www.ncbi.nlm.nih.gov/protein/408750551	http://www.ncbi.nlm.nih.gov/protein/15159227	http://www.ncbi.nlm.nih.gov/protein/15140969	http://www.ncbi.nlm.nih.gov/protein/227339067	http://www.ncbi.nlm.nih.gov/protein/365182991
6666666.93405.peg.99	440043231	478273123	221727497	----------	----------	----------	----------	----------	----------	159141142	15140968	227339066	365182992	http://www.ncbi.nlm.nih.gov/protein/440043231	http://www.ncbi.nlm.nih.gov/protein/478273123	http://www.ncbi.nlm.nih.gov/protein/221727497	----------	----------	----------	----------	----------	----------	http://www.ncbi.nlm.nih.gov/protein/159141142	http://www.ncbi.nlm.nih.gov/protein/15140968	http://www.ncbi.nlm.nih.gov/protein/227339066	http://www.ncbi.nlm.nih.gov/protein/365182992
6666666.93405.peg.100	440043232	478273122	221727496	----------	----------	----------	----------	----------	----------	15159225	15140967	227339065	365182993	http://www.ncbi.nlm.nih.gov/protein/440043232	http://www.ncbi.nlm.nih.gov/protein/478273122	http://www.ncbi.nlm.nih.gov/protein/221727496	----------	----------	----------	----------	----------	----------	http://www.ncbi.nlm.nih.gov/protein/15159225	http://www.ncbi.nlm.nih.gov/protein/15140967	http://www.ncbi.nlm.nih.gov/protein/227339065	http://www.ncbi.nlm.nih.gov/protein/365182993
6666666.93405.peg.101	440043233	478273121	221727495	----------	----------	----------	----------	512776561	408750553	159141143	15140966	227339064	365182994	http://www.ncbi.nlm.nih.gov/protein/440043233	http://www.ncbi.nlm.nih.gov/protein/478273121	http://www.ncbi.nlm.nih.gov/protein/221727495	----------	----------	----------	----------	http://www.ncbi.nlm.nih.gov/protein/512776561	http://www.ncbi.nlm.nih.gov/protein/408750553	http://www.ncbi.nlm.nih.gov/protein/159141143	http://www.ncbi.nlm.nih.gov/protein/15140966	http://www.ncbi.nlm.nih.gov/protein/227339064	http://www.ncbi.nlm.nih.gov/protein/365182994
6666666.93405.peg.102	----------	----------	----------	----------	----------	----------	----------	----------	----------	----------	----------	----------	----------	----------	----------	----------	----------	----------	----------	----------	----------	----------	----------	----------	----------	----------
6666666.93405.peg.103	440043235	478273119	221727492	----------	----------	----------	----------	512776559	408750555	159141146	15140959	----------	----------	http://www.ncbi.nlm.nih.gov/protein/440043235	http://www.ncbi.nlm.nih.gov/protein/478273119	http://www.ncbi.nlm.nih.gov/protein/221727492	----------	----------	----------	----------	http://www.ncbi.nlm.nih.gov/protein/512776559	http://www.ncbi.nlm.nih.gov/protein/408750555	http://www.ncbi.nlm.nih.gov/protein/159141146	http://www.ncbi.nlm.nih.gov/protein/15140959	----------	----------
6666666.93405.peg.104	440043236	478273118	221727491	----------	----------	----------	----------	----------	----------	15159219	15140958	----------	----------	http://www.ncbi.nlm.nih.gov/protein/440043236	http://www.ncbi.nlm.nih.gov/protein/478273118	http://www.ncbi.nlm.nih.gov/protein/221727491	----------	----------	----------	----------	----------	----------	http://www.ncbi.nlm.nih.gov/protein/15159219	http://www.ncbi.nlm.nih.gov/protein/15140958	----------	----------
6666666.93405.peg.105	440043237	478273117	221727490	----------	----------	----------	----------	512776558	408750556	159141147	15140957	227339060	365182998	http://www.ncbi.nlm.nih.gov/protein/440043237	http://www.ncbi.nlm.nih.gov/protein/478273117	http://www.ncbi.nlm.nih.gov/protein/221727490	----------	----------	----------	----------	http://www.ncbi.nlm.nih.gov/protein/512776558	http://www.ncbi.nlm.nih.gov/protein/408750556	http://www.ncbi.nlm.nih.gov/protein/159141147	http://www.ncbi.nlm.nih.gov/protein/15140957	http://www.ncbi.nlm.nih.gov/protein/227339060	http://www.ncbi.nlm.nih.gov/protein/365182998
6666666.93405.peg.106	440043238	478273116	221727489	----------	----------	----------	----------	----------	----------	----------	----------	----------	----------	http://www.ncbi.nlm.nih.gov/protein/440043238	http://www.ncbi.nlm.nih.gov/protein/478273116	http://www.ncbi.nlm.nih.gov/protein/221727489	----------	----------	----------	----------	----------	----------	----------	----------	----------	----------
6666666.93405.peg.107	440043239	478273115	221727488	86283085	528179866	----------	115258209	----------	408750561	159140829	15140955	227339058	365183000	http://www.ncbi.nlm.nih.gov/protein/440043239	http://www.ncbi.nlm.nih.gov/protein/478273115	http://www.ncbi.nlm.nih.gov/protein/221727488	http://www.ncbi.nlm.nih.gov/protein/86283085	http://www.ncbi.nlm.nih.gov/protein/528179866	----------	http://www.ncbi.nlm.nih.gov/protein/115258209	----------	http://www.ncbi.nlm.nih.gov/protein/408750561	http://www.ncbi.nlm.nih.gov/protein/159140829	http://www.ncbi.nlm.nih.gov/protein/15140955	http://www.ncbi.nlm.nih.gov/protein/227339058	http://www.ncbi.nlm.nih.gov/protein/365183000
[truncated: 6,962 more rows]

## Sheet: CPAO29.8
Replicon	contig	start	stop	strand	RAST_Gene	type	length(nt)	Gene	Product	RAST_Subsystem	Ortologue in R. leucaenae CPAO29.8	Ortologue in R. tropici CIAT899	Ortologue in R. freirei PRF81	Ortologue in R. rhizogenes K84	Ortologue in R. etli CFN42	Ortologue in R. etli Mim1	Ortologue in R. phaseoli CIAT652	Ortologue in R. leguminosarum 3841	Ortologue in R. grahamii CCGE502	Ortologue in R. mesoamericanum STM3625	Ortologue in A. fabrum C58	Ortologue in S. meliloti 1021	Ortologue in Sinorhizobium sp. NGR234	Ortologue in S. fredii HH103
[truncated: 6,951 more rows]
