# Supplementary material for: Genome of Rhizobium leucaenae strains CFN 299T and CPAO 29.8: searching for genes related to a successful symbiotic performance under stressful conditions
Source: BMC Genomics. 2016 Aug 2;17:534. doi: 10.1186/s12864-016-2859-z (PMC4971678; doi:10.1186/s12864-016-2859-z)
Supplement: Additional file 2: Table S2. — Genome annotation of CDS related to stress tolerance in the genomes of Rhizobium leucaenae strains CFN 299T and CPAO 29.8. Based on RAST and manual curation. (XLSX 17 kb) [file 12864_2016_2859_MOESM2_ESM.xlsx]

## Sheet: osmotic stress genes
Additional File 2: Table S2 Genome annotation of CDS related to stress tolerance in the genomes of Rhizobium leucaenae strains CFN 299T and CPAO 29.8 based on RAST and manual curation.
Stress	RAST_Gene CFN 299	RAST_Gene CPAO 29.8	Replicon	Gene	Product
Osmotic	fig|6666666.93405.peg.13	fig|29450.6.peg.547		prbD	proline betaine ABC transporter, ATP-binding protein PrbD
	fig|6666666.93405.peg.14	fig|29450.6.peg.546		prbC	proline betaine ABC transporter, permease protein PrbC
	fig|6666666.93405.peg.15	fig|29450.6.peg.545		prbB	proline betaine ABC transporter, permease protein PrbB
	fig|6666666.93405.peg.16	fig|29450.6.peg.544		prbA	proline betaine ABC transporter, substrate-binding protein PrbA
	fig|6666666.93405.peg.222	fig|29450.6.peg.344		kdpE	KDP operon transcriptional regulatory protein KdpE
	fig|6666666.93405.peg.223	fig|29450.6.peg.343		kdpD	sensor protein KdpD
	fig|6666666.93405.peg.224	fig|29450.6.peg.342		kdpC	K+-transporting ATPase, C subunit
	fig|6666666.93405.peg.225	fig|29450.6.peg.341		kdpB	K+-transporting ATPase, B subunit
	fig|6666666.93405.peg.226	fig|29450.6.peg.340			hypothetical protein
	fig|6666666.93405.peg.227	fig|29450.6.peg.339		kdpA	K+-transporting ATPase, A subunit
	fig|6666666.93405.peg.240	fig|29450.6.peg.326		gpo	glutathione peroxidase Gpo
	fig|6666666.93405.peg.385	fig|29450.6.peg.180		mscS	small-conductance mechanosensitive channel
	fig|6666666.93405.peg.505	fig|29450.6.peg.68			Trehalose synthase (EC 5.4.99.16)
	fig|6666666.93405.peg.506	fig|29450.6.peg.67			Oligo-1,6-glucosidase (EC 3.2.1.10)
	fig|6666666.93405.peg.708	fig|29450.6.peg.1720	CHR	cgmA	Cyclic beta-1,2-glucan modification transmembrane protein
	fig|6666666.93405.peg.783	fig|29450.6.peg.1646	CHR	aqpS	aquaporin
	fig|6666666.93405.peg.385	fig|29450.6.peg.180	CHR	mscS	Small-conductance mechanosensitive channel
	fig|6666666.93405.peg.1549	fig|29450.6.peg.3278		mscS	small-conductance mechanosensitive channel
	fig|6666666.93405.peg.2188	fig|29450.6.peg.1229			Trehalose synthase (EC 5.4.99.16)
	fig|6666666.93405.peg.2449	fig|29450.6.peg.3839	CHR	kup	potassium uptake transporter Kup
	fig|6666666.93405.peg.2616	fig|29450.6.peg.3676	CHR	betA	choline dehydrogenase
	fig|6666666.93405.peg.2617	fig|29450.6.peg.3675	CHR	betB	betaine aldehyde dehydrogenase
	fig|6666666.93405.peg.2618	fig|29450.6.peg.3674	CHR	betI	transcriptional repressor BetI
	fig|6666666.93405.peg.2920	fig|29450.6.peg.5027	CHR	mscS	small-conductance mechanosensitive channel
	fig|6666666.93405.peg.3585	fig|29450.6.peg.4833	CHR	betC	choline-sulfatase
	fig|6666666.93405.peg.3588	fig|29450.6.peg.4830	CHR	otsA	alpha,alpha-trehalose-phosphate synthase (UDP-forming)
	fig|6666666.93405.peg.3589	fig|29450.6.peg.4829	CHR	otsB	trehalose-phosphatase
	fig|6666666.93405.peg.3801	fig|29450.6.peg.4618	CHR	mscL	large conductance mechanosensitive channel
	fig|6666666.93405.peg.4479	fig|29450.6.peg.4033	CHR	ndvA	cyclic beta-1,2-glucan exporter protein NdvA
	fig|6666666.93405.peg.4482	fig|29450.6.peg.4031	CHR		OpgC-like protein
	fig|6666666.93405.peg.4484	fig|29450.6.peg.4029	CHR	ndvB	cyclic beta-1,2-glucan synthase
	fig|6666666.93405.peg.4757	fig|29450.6.peg.2576	CHR	choX	choline ABC transporter, substrate-binding protein ChoX
	fig|6666666.93405.peg.4758	fig|29450.6.peg.2577	CHR	choW	choline ABC transporter, permease protein ChoW
	fig|6666666.93405.peg.4759	fig|29450.6.peg.2578	CHR	choV	choline ABC transporter, ATP-binding protein ChoV
	fig|6666666.93405.peg.5677	fig|29450.6.peg.745		treS	putative trehalose synthase
	fig|6666666.93405.peg.5872	fig|29450.6.peg.1569	CHR	mscS	small-conductance mechanosensitive channel
	fig|6666666.93405.peg.6014	fig|29450.6.peg.1338	CHR	aqpX	aquaporin
	fig|6666666.93405.peg.6526	fig|29450.6.peg.5939	pSym	aqpZ	aquaporin Z
Oxidative	fig|6666666.93405.peg.372	fig|29450.6.peg.193		cpo	non-heme chloroperoxidase
	fig|6666666.93405.peg.373	fig|29450.6.peg.192			Organic hydroperoxide resistance transcriptional regulator
	fig|6666666.93405.peg.378	fig|29450.6.peg.187			Peroxiredoxin
	fig|6666666.93405.peg.381	fig|29450.6.peg.184			alkyl hydroperoxide reductase (AhpC)/thiol specific antioxidant (TSA) family protein
	fig|6666666.93405.peg.607	fig|29450.6.peg.1820	CHR	bcp	bacterioferritin comigratory protein (BCP)-type peroxiredoxin
	fig|6666666.93405.peg.1079	fig|29450.6.peg.3469	CHR	sodC	copper/zinc superoxide dismutase
	fig|6666666.93405.peg.1497	fig|29450.6.peg.3226		osmC	osmotically-inducible peroxiredoxin OsmC
	fig|6666666.93405.peg.1531	fig|29450.6.peg.3260		msrA	peptide-methionine sulfoxide reductase A
	fig|6666666.93405.peg.1845	fig|29450.6.peg.6176	CHR		non-specific DNA-binding protein Dps / Iron-binding ferritin-like antioxidant protein / ferroxidase
	fig|6666666.93405.peg.2109	fig|29450.6.peg.6317			Catalase( EC:1.11.1.6 )
	fig|6666666.93405.peg.2279	fig|29450.6.peg.1145		ohr1	organic hydroperoxide resistance protein
	fig|6666666.93405.peg.2560	fig|29450.6.peg.3730	CHR		atypical-2-Cys peroxiredoxin
	fig|6666666.93405.peg.2601	fig|29450.6.peg.3690	CHR	msrB	peptide-methionine sulfoxide reductase MsrB
	fig|6666666.93405.peg.2602	fig|29450.6.peg.3689	CHR	msrA	peptide-methionine sulfoxide reductase MsrA
	fig|6666666.93405.peg.2654	fig|29450.6.peg.3638	CHR	ohrR	putative transcriptional regulator protein, MarR family
	fig|6666666.93405.peg.2655	fig|29450.6.peg.3637	CHR	ohr	organic hydroperoxide resistance protein
	fig|6666666.93405.peg.2677	fig|29450.6.peg.3615	CHR	sodM	manganese superoxide dismutase
	fig|6666666.93405.peg.2924	fig|29450.6.peg.5024	CHR		non-heme chloroperoxidase
	fig|6666666.93405.peg.3048	fig|29450.6.peg.6402		oxyR	hydrogen peroxide-inducible genes activator OxyR
	fig|6666666.93405.peg.3049	fig|29450.6.peg.6401		katG	catalase/peroxidase HPI
	fig|6666666.93405.peg.3263	fig|29450.6.peg.2876	CHR		organic hydroperoxide resistance protein
	fig|6666666.93405.peg.3275	fig|29450.6.peg.2887	CHR		putative alkylhydroperoxidase
	fig|6666666.93405.peg.3568	fig|29450.6.peg.4850	CHR	gshB	glutathione synthase
	fig|6666666.93405.peg.3782	fig|29450.6.peg.4637	CHR		alkylhydroperoxidase like protein, AhpD family
	fig|6666666.93405.peg.3960	fig|29450.6.peg.5157			Cytochrome c peroxidase
	fig|6666666.93405.peg.4154	fig|29450.6.peg.4353	CHR	soxR	redox-sensitive transcriptional activator SoxR
	fig|6666666.93405.peg.4880	fig|29450.6.peg.2696	CHR	msrB	putative peptide methionine sulfoxide reductase
	fig|6666666.93405.peg.5103	fig|29450.6.peg.5400			Non-heme chloroperoxidase (EC 1.11.1.10)
	fig|6666666.93405.peg.6705	fig|29450.6.peg.6101	pSym	prxS	putative peroxiredoxin PrxS (atypical-2-Cys peroxiredoxin)
Temperature	fig|6666666.93405.peg.789	fig|29450.6.peg.1640	CHR	cspG	cold-shock protein CspG
	fig|6666666.93405.peg.1563	fig|29450.6.peg.2882		cspC	cold-shock protein CspC
	fig|6666666.93405.peg.1593	fig|29450.6.peg.5267		groS	putative 10 kda chaperonin 5 (GroES protein 5)
	fig|6666666.93405.peg.1594	fig|29450.6.peg.1033		groL	putative 60 kda chaperonin 5 (GroEL protein 5)
	fig|6666666.93405.peg.1795	fig|29450.6.peg.2093	CHR	cspB	cold-shock protein CspB
	fig|6666666.93405.peg.2414	fig|29450.6.peg.3872	CHR	groEL	chaperonin GroEL
	fig|6666666.93405.peg.2415	fig|29450.6.peg.3871	CHR	groES	chaperonin GroES
	fig|6666666.93405.peg.2754	fig|29450.6.peg.3540	CHR		molecular chaperone, Hsp70 family
	fig|6666666.93405.peg.3199	fig|29450.6.peg.6483	CHR	dnaJ	chaperone protein DnaJ
	fig|6666666.93405.peg.3200	fig|29450.6.peg.6482	CHR	dnaK	chaperone protein DnaK
	fig|6666666.93405.peg.3270	fig|29450.6.peg.2882	CHR	cspC	cold-shock protein CspC
	fig|6666666.93405.peg.3321	fig|29450.6.peg.5218		cspA	cold-shock protein CspA
	fig|6666666.93405.peg.3625	fig|29450.6.peg.4794	CHR	hrcA	heat-inducible transcription repressor HrcA
	fig|6666666.93405.peg.3627	fig|29450.6.peg.4792	CHR	grpE	co-chaperone GrpE
	fig|6666666.93405.peg.3669	fig|29450.6.peg.3060	CHR	hspH	HSP20 family small heat shock protein
	fig|6666666.93405.peg.4058	fig|29450.6.peg.5503		cspA	putative cold shock protein
	fig|6666666.93405.peg.4064	fig|29450.6.peg.4750			putative molecular chaperone small heat shock protein, HSP20 family
	fig|6666666.93405.peg.4065	fig|29450.6.peg.3060			putative small heat shock protein, hsp20 family
	fig|6666666.93405.peg.4069	fig|29450.6.peg.5267		groS	putative 10 kDa chaperonin
	fig|6666666.93405.peg.4070	fig|29450.6.peg.5266		groEL	putative heat shock protein groEL
	fig|6666666.93405.peg.4649	fig|29450.6.peg.1640	CHR	cspG	cold-shock protein CspG
	fig|6666666.93405.peg.4992	fig|29450.6.peg.2802	CHR	rpoH1	alternative sigma factor RpoH1
	fig|6666666.93405.peg.5286	fig|29450.6.peg.4750	CHR	ibpA	HSP20 family small heat shock protein
	fig|6666666.93405.peg.5573	fig|29450.6.peg.647		htpG	chaperone protein HtpG
	fig|6666666.93405.peg.6221	fig|6666666.93405.peg.6221		hspD	putative small heat shock protein
	fig|6666666.93405.peg.6311	fig|29450.6.peg.1033			Heat shock protein 60 family chaperone GroEL
	fig|6666666.93405.peg.6312	fig|29450.6.peg.1034			Heat shock protein 60 family co-chaperone GroES
	fig|6666666.93405.peg.6971	fig|29450.6.peg.2483	pSym	cspA	cold-shock protein CspA
	fig|6666666.93405.peg.6996	fig|29450.6.peg.6805	pSym		HSP20 family small heat shock protein
	fig|6666666.93405.peg.6997	fig|29450.6.peg.6804	pSym		HSP20 family small heat shock protein
	fig|6666666.93405.peg.4452	fig|29450.6.peg.4060		rpoH	alternative sigma factor RpoH2
pH	fig|6666666.93405.peg.2428	fig|29450.6.peg.3859	CHR	kefB	glutathione-regulated potassium-efflux system protein KefB/KefC
	fig|6666666.93405.peg.2485	fig|29450.6.peg.3803	CHR	cfa1	cyclopropane-fatty-acyl-phospholipid synthase protein
	fig|6666666.93405.peg.2706	fig|29450.6.peg.3586	CHR	phaA	Na(+)/H(+) antiporter subunit A
	fig|6666666.93405.peg.2707	fig|29450.6.peg.3585	CHR	phaB	Na(+)/H(+) antiporter subunit B
	fig|6666666.93405.peg.2708	fig|29450.6.peg.3584	CHR	phaC	Na(+)/H(+) antiporter subunit C
	fig|6666666.93405.peg.2709	fig|29450.6.peg.3583	CHR	phaD	Na(+)/H(+) antiporter subunit D
	fig|6666666.93405.peg.2710	fig|29450.6.peg.3582	CHR	phaE	Na(+)/H(+) antiporter subunit E
	fig|6666666.93405.peg.2711	fig|29450.6.peg.3581	CHR	phaF	Na(+)/H(+) antiporter subunit F
	fig|6666666.93405.peg.2712	fig|29450.6.peg.3580	CHR	phaG	Na(+)/H(+) antiporter subunit G
	fig|6666666.93405.peg.4302	fig|29450.6.peg.4209	CHR	cfa	cyclopropane-fatty-acyl-phospholipid synthase
	fig|6666666.93405.peg.4892	fig|29450.6.peg.2706	CHR	olsC	ornithine lipid biosynthesis protein OlsC
	fig|6666666.93405.peg.5174	fig|29450.6.peg.2951	CHR	atvA	acid tolerance and virulence protein AtvA
	fig|6666666.93405.peg.5175	fig|29450.6.peg.2952	CHR	lpiA	low pH-inducible protein LpiA
	fig|6666666.93405.peg.5182	fig|29450.6.peg.1600	CHR		ClC-type chloride channel
	fig|6666666.93405.peg.5839	fig|29450.6.peg.3677	CHR	clc	ClC-type chloride channel
